# Supplementary material for: Highly multiplexed imaging reveals prognostic immune and stromal spatial biomarkers in breast cancer
Source: JCI Insight. 2025 Jan 14;10(3):e176749. doi: 10.1172/jci.insight.176749 (PMC11948582; doi:10.1172/jci.insight.176749)
Supplement: Supplemental table 1 [file jciinsight-10-176749-s167.csv]

Abbreviation	Dye	Vendor #	Vendor	Clone	Name
aSMA	AF488	sc-32251	Santa Cruz	1A4	alpha-Actin Antibody
BMP2	AF750	ab14933	abcam	EPR20807	Anti-BMP2 antibody [EPR20807] - BSA and Azide free
CD20	AF750	ab198941	abcam	EP459Y	Anti-CD20 antibody
CD3	AF750	ab213608	abcam	EP449E	Anti-CD3 epsilon
CD31	AF647	ab218582	abcam	EPR3094	Anti-CD31 antibody
CD4	AF647	ab196147	abcam	EPR6855	Anti-CD4 antibody
CD44	AF750	ab216647	Abcam	EPR1013Y	Anti-CD44 antibody
CD45	AF750	ab214437	abcam	EP322Y	Anti-CD45 antibody
CD68	AF555	916104	Biolegend	KP1	Purified anti-CD68 Antibody
CD8	AF555	ab213017	abcam	C8/468	Anti-CD8 alpha antibody
CK14	AF555	ab212547	abcam	LL002	Anti-Cytokeratin 14 antibody
CK17	AF488	ab185032	abcam	EP1623	Anti-Cytokeratin 17 antibody
CK19	AF750	628502	Biolegend	A53-B/A2	Purified anti-Cytokeratin 19 Antibody
CK5	AF488	ab193894	abcam	EP1601Y	Anti-Cytokeratin 5 antibody
CK7	AF488	ab185048	abcam	EPR1619Y	Anti-Cytokeratin 7 antibody
CK8	AF488	ab192467	abcam	EP1628Y	Anti-Cytokeratin 8 antibody
ColI	AF750	ab215969	abcam	EPR7785	Anti-Collagen I antibody
ColIV	AF647	51-9871-82	Thermo Fisher/ eBioscience	1042	Collagen IV Monoclonal Antibody
CoxIV	AF555	8693	CST	3E11	COX IV Rabbit mAb
cPARP	AF555	6894	CST	D64E10	Cleaved PARP (Asp214) XP Rabbit mAb
Ecad	AF750	ab201499	abcam	EP700Y	Anti-E Cadherin antibody
EGFR	AF555	5108	CST	D38B1	EGF Receptor XP Rabbit mAb
ER	AF647	ab205851	abcam	EPR4097	Anti-Estrogen Receptor alpha antibody
FoxP3	AF750	320102	Biolegend	206D	Purified anti-human FOXP3 Antibody
gH2AX	AF647	ab195189	abcam	EP854(2)Y	Anti-gamma H2A.X (phospho S139) antibody
Glut1	AF488	ab195359	abcam	EPR3915	Alexa Fluor® 488 Anti-Glucose Transporter GLUT1 antibody [EPR3915]
GRNZB	AF750	ab219803	abcam	EPR20129-217	Anti-Granzyme B antibody
H3K27	AF488	5499	CST	C36B11	Tri-Methyl-Histone H3 (Lys27)
H3K4	AF555	11960	CST	C42D8	Tri-Methyl-Histone H3 (Lys4) Rabbit mAb
HER2	AF555	sc-33684	Santa Cruz	A3B5	Anti-Neu/ErbB2/HER2 Antibody (3B5)
HIF1a	AF647	ab190569	abcam	EP1215Y	Anti-HIF-1 alpha antibody [EP1215Y] (Alexa Fluor 647) (ab190569)
Ki67	AF647	12075	CST	D3B5	Ki-67 (D3B5) Rabbit mAb (Alexa Fluor 647 Conjugate) #12075
LamAC	AF750	SAB4200236	Sigma	4C11	Monoclonal Anti-Lamin A/C antibody
LamB1	AF488	ab194106	abcam	EPR8985(B)	Anti-Lamin B1 antibody- Nuclear Envelope Marker
LamB2	AF647	ab200427	abcam	EPR9701(B)	Rabbit monoclonal to LaminB2
pAKT	AF647	4075	CST	D9E	Phospho-Akt (Ser473) XP Rabbit mAb
PCNA	AF488	8580	CST	PC10	PCNA Mouse mAb
PD1	AF647	ab201825	abcam	EPR4877(2)	Anti-PD1 antibody
PDGFRa	AF555	CST	8893	D13C6	PDGF Receptor α (D13C6) XP® Rabbit mAb #5241	? Koei
PDPN	AF555	916606	Biolegend	polyclonal	Purified anti-Podoplanin (Lymphatic Endothelial Marker) Antibody
pERK	AF647	13148	CST	197G2	Phospho-p44/42 MAPK (Erk1/2) (Thr202/Tyr204) Rabbit mAb
PgR	AF750	ab199455	abcam	YR85	Anti-Progesterone Receptor antibody
pHH3	AF488	3465	CST	D2C8	Phospho-Histone H3 (Ser10) XP Rabbit mAb
pRb	AF647	ab215947	abcam	EPR17732	Anti-Rb (phospho S807) antibody
pRPS6	AF555	3985	CST	D57.2.2E	Phospho-S6 Ribosomal Protein (Ser235/236) XP Rabbit mAb
Vim	AF488	9854	CST	D21H3	Vimentin XP Rabbit mAb
