# Supplementary material for: Highly multiplexed imaging reveals prognostic immune and stromal spatial biomarkers in breast cancer
Source: JCI Insight. 2025 Jan 14;10(3):e176749. doi: 10.1172/jci.insight.176749 (PMC11948582; doi:10.1172/jci.insight.176749)
Supplement: Supporting data values [file jciinsight-10-176749-s168.xlsx]

## Sheet: Table_of_Antibodies
Abbreviation	Dye	Vendor #	Vendor	Clone	Name
aSMA	AF488	sc-32251	Santa Cruz	1A4	alpha-Actin Antibody
BMP2	AF750	ab14933	abcam	EPR20807	Anti-BMP2 antibody [EPR20807] - BSA and Azide free
CD20	AF750	ab198941	abcam	EP459Y	Anti-CD20 antibody
CD3	AF750	ab213608	abcam	EP449E	Anti-CD3 epsilon
CD31	AF647	ab218582	abcam	EPR3094	Anti-CD31 antibody
CD4	AF647	ab196147	abcam	EPR6855	Anti-CD4 antibody
CD44	AF750	ab216647	Abcam	EPR1013Y	Anti-CD44 antibody
CD45	AF750	ab214437	abcam	EP322Y	Anti-CD45 antibody
CD68	AF555	916104	Biolegend	KP1	Purified anti-CD68 Antibody
CD8	AF555	ab213017	abcam	C8/468	Anti-CD8 alpha antibody
CK14	AF555	ab212547	abcam	LL002	Anti-Cytokeratin 14 antibody
CK17	AF488	ab185032	abcam	EP1623	Anti-Cytokeratin 17 antibody
CK19	AF750	628502	Biolegend	A53-B/A2	Purified anti-Cytokeratin 19 Antibody
CK5	AF488	ab193894	abcam	EP1601Y	Anti-Cytokeratin 5 antibody
CK7	AF488	ab185048	abcam	EPR1619Y	Anti-Cytokeratin 7 antibody
CK8	AF488	ab192467	abcam	EP1628Y	Anti-Cytokeratin 8 antibody
ColI	AF750	ab215969	abcam	EPR7785	Anti-Collagen I antibody
ColIV	AF647	51-9871-82	Thermo Fisher/ eBioscience	1042	Collagen IV Monoclonal Antibody
CoxIV	AF555	8693	CST	3E11	COX IV Rabbit mAb
cPARP	AF555	6894	CST	D64E10	Cleaved PARP (Asp214) XP Rabbit mAb
Ecad	AF750	ab201499	abcam	EP700Y	Anti-E Cadherin antibody
EGFR	AF555	5108	CST	D38B1	EGF Receptor XP Rabbit mAb
ER	AF647	ab205851	abcam	EPR4097	Anti-Estrogen Receptor alpha antibody
FoxP3	AF750	320102	Biolegend	206D	Purified anti-human FOXP3 Antibody
gH2AX	AF647	ab195189	abcam	EP854(2)Y	Anti-gamma H2A.X (phospho S139) antibody
Glut1	AF488	ab195359	abcam	EPR3915	Alexa Fluor® 488 Anti-Glucose Transporter GLUT1 antibody [EPR3915]
GRNZB	AF750	ab219803	abcam	EPR20129-217	Anti-Granzyme B antibody
H3K27	AF488	5499	CST	C36B11	Tri-Methyl-Histone H3 (Lys27)
H3K4	AF555	11960	CST	C42D8	Tri-Methyl-Histone H3 (Lys4) Rabbit mAb
HER2	AF555	sc-33684	Santa Cruz	A3B5	Anti-Neu/ErbB2/HER2 Antibody (3B5)
HIF1a	AF647	ab190569	abcam	EP1215Y	Anti-HIF-1 alpha antibody [EP1215Y] (Alexa Fluor 647) (ab190569)
Ki67	AF647	12075	CST	D3B5	Ki-67 (D3B5) Rabbit mAb (Alexa Fluor 647 Conjugate) #12075
LamAC	AF750	SAB4200236	Sigma	4C11	Monoclonal Anti-Lamin A/C antibody
LamB1	AF488	ab194106	abcam	EPR8985(B)	Anti-Lamin B1 antibody- Nuclear Envelope Marker
LamB2	AF647	ab200427	abcam	EPR9701(B)	Rabbit monoclonal to LaminB2
pAKT	AF647	4075	CST	D9E	Phospho-Akt (Ser473) XP Rabbit mAb
PCNA	AF488	8580	CST	PC10	PCNA Mouse mAb
PD1	AF647	ab201825	abcam	EPR4877(2)	Anti-PD1 antibody
PDGFRa	AF555	CST	8893	D13C6	PDGF Receptor α (D13C6) XP® Rabbit mAb #5241	? Koei
PDPN	AF555	916606	Biolegend	polyclonal	Purified anti-Podoplanin (Lymphatic Endothelial Marker) Antibody
pERK	AF647	13148	CST	197G2	Phospho-p44/42 MAPK (Erk1/2) (Thr202/Tyr204) Rabbit mAb
PgR	AF750	ab199455	abcam	YR85	Anti-Progesterone Receptor antibody
pHH3	AF488	3465	CST	D2C8	Phospho-Histone H3 (Ser10) XP Rabbit mAb
pRb	AF647	ab215947	abcam	EPR17732	Anti-Rb (phospho S807) antibody
pRPS6	AF555	3985	CST	D57.2.2E	Phospho-S6 Ribosomal Protein (Ser235/236) XP Rabbit mAb
Vim	AF488	9854	CST	D21H3	Vimentin XP Rabbit mAb

## Sheet: staining_log
Round	channel	Marker	Lot	Dilution	StainDate	ScanDate	QuenchDate	Exp time	LEDPercentage	ZOffset	Light source	Notes
0		DAPI	2110492		N/A	2019-12-03	2019-12-02	15	10	0	Colibri7
0		blank			N/A	2019-12-03	2019-12-02	50	20	0	Colibri7
0		blank			N/A	2019-12-03	2019-12-02	200	50	0	Colibri7
0		blank			N/A	2019-12-03	2019-12-02	500	50	0	Colibri7
0		blank			N/A	2019-12-03	2019-12-02	500	50	1	Colibri7
1	DAPI	DAPI	2110492	1	2019-12-04	2019-12-05	2019-12-05	10	10	0	Colibri7
1	488				2019-12-04	2019-12-05	2019-12-05	100	20	0	Colibri7
1	555	CK14	2019-06-20	400	2019-12-04	2019-12-05	2019-12-05	40	50	0	Colibri7
1	647	Ki67	9	400	2019-12-04	2019-12-05	2019-12-05	450	50	0	Colibri7
1	750	CK19	2019-08-20	200	2019-12-04	2019-12-05	2019-12-05	80	50	1	Colibri7
2	DAPI	DAPI		1	2019-12-05	2019-12-06	2019-12-06	10	10	0	Colibri7
2	488	PCNA	3	50	2019-12-05	2019-12-06	2019-12-06	50	20	0	Colibri7
2	555	HER2	E1018	50	2019-12-05	2019-12-06	2019-12-06	50	50	0	Colibri7
2	647	ER	GR320039-3	100	2019-12-05	2019-12-06	2019-12-06	500	50	0	Colibri7
2	750	Ecad	2.14.19	100	2019-12-05	2019-12-06	2019-12-06	150	50	1	Colibri7
3	DAPI	DAPI		1	2019-12-08	2019-12-09	2019-12-09	10	10	0	Colibri7
3	488	aSMA	k2916	200	2019-12-08	2019-12-09	2019-12-09	50	20	0	Colibri7
3	555	AR	3131152	50	2019-12-08	2019-12-09	2019-12-09	250	50	0	Colibri7
3	647	pAkt	19	50	2019-12-08	2019-12-09	2019-12-09	500	50	0	Colibri7
3	750	CD44	3/6/18JE	200	2019-12-08	2019-12-09	2019-12-09	150	50	1	Colibri7
4	DAPI	DAPI		1	2019-12-09	2019-12-10	2019-12-10	10	10	0	Colibri7
4	488	CK5	GR3277663-1	200	2019-12-09	2019-12-10	2019-12-10	30	20	0	Colibri7
4	555	EGFR	7	50	2019-12-09	2019-12-10	2019-12-10	350	50	0	Colibri7
4	647	pRB	GR3178888-1	100	2019-12-09	2019-12-10	2019-12-10	1000	50	0	Colibri7
4	750	LaminAC	8-16-19 JE	500	2019-12-09	2019-12-10	2019-12-10	250	50	1	Colibri7
5	DAPI	DAPI		1	2019-12-10	2019-12-11		10	10	0	Colibri7
5	488	pHH3	14	100	2019-12-10	2019-12-11		20	20	0	Colibri7
5	555	PDPN	8.16.19.JE	50	2019-12-10	2019-12-11		500	50	0	Colibri7
5	647	pErk	6	50	2019-12-10	2019-12-11		1000	50	0	Colibri7
5	750	FoxP3	8.16.19JE	50	2019-12-10	2019-12-11		600	50	1	Colibri7
5Q	DAPI	DAPI				2019-12-12		15	10	0	Colibri7
5Q	488	blank				2019-12-12		50	20	0	Colibri7
5Q	555	blank				2019-12-12		200	50	0	Colibri7
5Q	647	blank				2019-12-12		500	50	0	Colibri7
5Q	750	blank				2019-12-12		500	50	1	Colibri7
6	DAPI	DAPI		1	2019-12-12	2019-12-13	2019-12-13	10	10	0	Colibri7
6	488	CK7	GR3173529-1	400	2019-12-12	2019-12-13	2019-12-13	20	20	0	Colibri7
6	555	CD68	12.11.19	50	2019-12-12	2019-12-13	2019-12-13	300	50	0	Colibri7
6	647	PD1	GR3267677-1	50	2019-12-12	2019-12-13	2019-12-13	800	50	0	Colibri7
6	750	CD45	9.18.19	50	2019-12-12	2019-12-13	2019-12-13	400	50	1	Colibri7
7	DAPI	DAPI		1	2019-12-15	2019-12-16	2019-12-16	10	10	0	Colibri7
7	488	VIM	8	400	2019-12-15	2019-12-16	2019-12-16	20	20	0	Colibri7
7	555	CD8	9-30-19	50	2019-12-15	2019-12-16	2019-12-16	500	50	0	Colibri7
7	647	CD4	GR3243073-1	100	2019-12-15	2019-12-16	2019-12-16	250	50	0	Colibri7
7	750	PgR	9.18.19	50	2019-12-15	2019-12-16	2019-12-16	500	50	1	Colibri7
8	DAPI	DAPI		1	2019-12-16	2019-12-17	2019-12-17	10	10	0	Colibri7
8	488	CK8	GR3262903-1	200	2019-12-16	2019-12-17	2019-12-17	20	20	0	Colibri7
8	555	cPARP	1900-01-03	50	2019-12-16	2019-12-17	2019-12-17	400	50	0	Colibri7
8	647	COlIV	E15095-102	50	2019-12-16	2019-12-17	2019-12-17	500	50	0	Colibri7
8	750	CD20	8.30.19	50	2019-12-16	2019-12-17	2019-12-17	500	50	1	Colibri7
9	DAPI	DAPI		1	2019-12-17	2019-12-18	2019-12-18	10	10	0	Colibri7
9	488	CK17	GR174675-2	100	2019-12-17	2019-12-18	2019-12-18	30	20	0	Colibri7
9	555	H3K4	9	50	2019-12-17	2019-12-18	2019-12-18	400	50	0	Colibri7
9	647	gH2AX	GR276770-4	200	2019-12-17	2019-12-18	2019-12-18	200	50	0	Colibri7
9	750	ColI	3.21.19	100	2019-12-17	2019-12-18	2019-12-18	20	50	1	Colibri7
10	DAPI	DAPI		1	2019-12-18	2019-12-19	2019-12-19	10	10	0	Colibri7
10	488	H3K27	9	50	2019-12-18	2019-12-19	2019-12-19	20	20	0	Colibri7
10	555	pS6RP	4	200	2019-12-18	2019-12-19	2019-12-19	400	50	0	Colibri7
10	647	CD31	GR3219255-2	100	2019-12-18	2019-12-19	2019-12-19	250	50	0	Colibri7
10	750	GRNZB	6.20.19JE	100	2019-12-18	2019-12-19	2019-12-19	200	50	1	Colibri7
11	DAPI	DAPI		1	2019-12-19	2019-12-20	2019-12-20	10	10	0	Colibri7
11	488	LaminB1	GR203583-4	50	2019-12-19	2019-12-20	2019-12-20	30	20	0	Colibri7
11	555	CoxIV	3	100	2019-12-19	2019-12-20	2019-12-20	200	50	0	Colibri7
11	647	HIF1a	GR293479-1	200	2019-12-19	2019-12-20	2019-12-20	1000	50	0	Colibri7
11	750	CD3*	9.30.19	50	2019-12-19	2019-12-20	2019-12-20	400	50	1	Colibri7
12	DAPI	DAPI		1	2019-12-22	2019-12-23	2019-12-23	10	10	0	Colibri7
12	488	Glut1	GR3269409-2	50	2019-12-22	2019-12-23	2019-12-23	45	20	0	Colibri7
12	555	PDGFRa	2	50	2019-12-22	2019-12-23	2019-12-23	300	50	0	Colibri7
12	647	LamB2	GR214021-1	200	2019-12-22	2019-12-23	2019-12-23	300	50	0	Colibri7
12	750	BMP2	10.23.19	50	2019-12-22	2019-12-23	2019-12-23	500	50	1	Colibri7
12Q	DAPI	DAPI				2019-12-23		10	10	0	Colibri7
12Q	488	blank				2019-12-23		50	20	0	Colibri7
12Q	555	blank				2019-12-23		200	50	0	Colibri7
12Q	647	blank				2019-12-23		500	50	0	Colibri7
12Q	750	blank				2019-12-23		500	50	1	Colibri7

## Sheet: CycIF
CycIF
Antigen	Description	Antigen	Description
Cytokeratins		Immune Context
CK5	Basal CK	CD45	pan-Immune
CK7	Luminal CK	CD3	T Cells
CK8	Luminal CK	CD20	B Cells
CK14	Basal CK	CD8	Cytotoxic T cell
CK17	Basal CK	CD4	Helper T cell
CK19	Luminal CK	CD68	Macrophage
Adhesion Molecules		PD1	T cell exhaustion
Ecadherin	Cell Adhesion	FoxP3	Regulatory T cell
CD44	Cell Adhesion	GRNZB	Cytotoxicity
Hormone Receptors		Hypoxia and Metabolism
ER	Estrogen receptor	HIF1a	Hypoxia
PR	Progesterone Receptor	Glut1	Glucose Transport
AR	Androgen Receptor	CoxIV	Mitochndria
RTK Signaling		Cell Growth and Division
HER2	RTK	Ki67	Proliferation
EGFR	RTK	PCNA	Proliferation
Endothelial		p-HH3	Mitosis
CD31	Endothelial	p-S6	Growth
PDPN	Lymphatic Endothelial	p-RB	Cell Division
Stromal Markers		Nuclear
SMA	Myoepithelial cells	Lamin AC	Nuclear Membrane
Vimentin	Mesenchymal Cells	Lamin B1	Nuclear Membrane
Collagen IV	Basement Membrane	Lamin B2	Nuclear Membrane
Collagen I	Extracellular Matrix	Cell Death
Epigenetic Mark		cleaved PARP	Apoptosis
H3K27	Gene Repression
H3K4	Gene Accessibility

## Sheet: IMC
IMC
Antigen	Description	Antigen	Description
Cytokeratins		Immune Context
CK5	Basal CK	CD45	pan-Immune
CK7	Luminal CK	CD3	T Cells
CK8/18	Luminal CK	CD20	B Cells
CK14	Basal CK	CD68	Macrophage
CK19	Luminal CK	Transcription Factors
AE1/AE3	Pan-CK	p53	Tumor Suppressor
Adhesion Molecules		cMyc	Proto-Oncogene
E/P-cadherin	Cell Adhesion	GATA3	Luminal TF
CD44	Cell Adhesion	Twist	EMT TF
Hormone Receptors		Slug	EMT TF
ER	Estrogen receptor	Hypoxia and Metabolism
PR	Progesterone Receptor	HIF1a	Hypoxia
RTK Signaling		Glut1	Glucose Transport
HER2	RTK	CoxIV	Mitochondria
HER2	RTK	Cell Growth and Division
Endothelial		Ki67	Proliferation
vWF	Endothelial	p-HH3	Mitosis
CD31	Endothelial	p-S6	Growth
Stromal Markers		P-MTOR	Growth
Fibronectin	Matrix Glycoprotein	Nuclear
SMA	Myoepithelial cells	Histone H3	Chromatin
Vimentin	Mesenchymal Cells	Cell Death
Epigenetic Mark		cleaved PARP	Apoptosis
H3K27	Gene Repression	cleaved Casp3	Apoptosis

## Sheet: MIBI
MIBI
Antigen	Description	Antigen	Description
Cytokeratins		Immune Context
CK6	Basal CK	CD45	pan-Immune
CK17	Basal CK	CD3	T Cells
pan-CK	Luminal & Basal	CD20	B Cells
Adhesion Molecules		CD8	Cytotoxic T cell
Beta catenin	Cell Adhesion	CD4	Helper T cell
Transcription Factors		CD68	Macrophage
p53	Tumor suppressor	PD1	Immune regulation
RTK Signaling		FoxP3	Regulatory T cell
EGFR	RTK	CD45RO	Memory T cells
Endothelial		CD56	NK cells
CD31	Endothelial	HLA Class 1	Antigen Presentation
Stromal Markers		HLA DR	Antigen Presentation
SMA	Myoepithelial cells	CD11c	Dendritic cells
Vimentin	Mesencymal Cells	CD11b	pan-Myeloid
Epigenetic Mark		CD138	Plasma cells
H3K27me3	Gene Repression	CD16	NK cells
H3K9ac	Gene Accessibility	CD209	Antigen Presentation
Cell Growth and Division		IDO	Immune regulation
Ki67	Proliferation	Lag3	Immune regulation
p-S6	Growth	MPO	Neutrophils
		PDL1	Immune regulation
		CD63	Monocytes

## Sheet: CD3_T_cell_high_low.csv
	Patient	20	21	Basal t.	CD20 B cell	CD209+ imm.	CD3 T cell	CD4 T cell	CD44+ str.	CD44+ t.	CD63+ t.	CD8 T cell	CK lo. t.	ColI+ FB	Dendritic cell	EGFR+ Basal t.	EGFR+ t.	FB	FN+ FB	FoxP3 Treg	HER2+ ER+ PR+ t.	HER2+ ER+ t.	HER2+ Ki67+ t.	HER2++ t.	IDO+ Basal t.	Luminal ER+ t.	Luminal t.	Macrophage	Myoepithelial	NK cell	Neutrophil	PD-L1+ Basal t.	Pericyte SMA+FB	Prolif. t.	Quies. str.	Vim+ FB	endothelial	Survival	Survival_time	Recurrence	Recurrence_time	Platform	subtype	leiden	CD3 T cell abundance
0	103	0.000402414		0	0.000804829		0.00160966			0.00160966			0.0100604				0		0.432998		0	0	0.000402414			0.476056	0.00241449	0.00160966	0.000804829				0.00724346	0.0128773	0.0104628	0.0289738	0.01167	0	365	0	365	IMC	TNBC	2	low
1	107	0.00963001		0	0.000506842		0.543842			0			0.0699442				0.0035479		0.118601		0	0.00202737	0			0.00101368	0.025849	0.0446021	0				0.00101368	0.0268626	0.06741	0.035479	0.0496706	0	1338.33	0	699.583	IMC	TNBC	6	high
2	110	0		0	0.00240096		0.114046			0			0.0108043				0		0.291717		0	0.00960384	0			0.0972389	0.0372149	0.032413	0				0.0192077	0.0180072	0.062425	0.19928	0.105642	1	395.417	1	0	IMC	TNBC	2	high
3	114	0		0	0.00318616		0.00182066			0.000455166			0.0728266				0		0.00364133		0	0.637233	0			0.0241238	0.0646336	0.002731	0				0.0368685	0.0241238	0.0782886	0.0282203	0.021848	0	3163.33	0	3011.25	IMC	TNBC	5	low
4	115	0		0.00338983	0.00123267		0.0292758			0.183667			0.0465331				0		0.0354391		0	0.202773	0.000308166			0.00154083	0.03698	0.0200308	0				0.00585516	0.00431433	0.0659476	0.200616	0.162096	0	1642.5	0	1642.5	IMC	TNBC	5	low
5	116	0.00305466		0.000803859	0.046463		0.195498			0.00160772			0.00209003				0.000160772		0.157074		0	0.00418006	0.000482315			0.0855305	0.00257235	0.0139871	0.00192926				0.0234727	0.22299	0.0345659	0.0990354	0.104502	0	1399.17	0	1399.17	IMC	TNBC	7	high
6	137	0		0.00240385	0.0259615		0.151442			0.000480769			0.195192				0		0.0514423		0	0.00240385	0			0.00625	0.129808	0.0158654	0.00673077				0.0129808	0.135096	0.214904	0.0283654	0.0206731	0	30.4167	0	30.4167	IMC	TNBC	1	high
7	145	0		0.217063	0.0103175		0.0746032			0			0.0222222				0		0.0845238		0	0.00595238	0			0.000396825	0.0210317	0.0297619	0.000396825				0.000793651	0.0527778	0.338492	0.0634921	0.0781746	0	2980.83	0	2980.83	IMC	TNBC	4	high
8	147	0		0	0.0289855		0.115942			0			0				0		0.0386473		0	0.0193237	0			0	0	0.0724638	0				0.120773	0.0193237	0.0628019	0.342995	0.178744	0	30.4167	0	30.4167	IMC	TNBC	5	high
9	15	0.000281452		0.00253307	0.00844357		0.265128			0			0.0109766				0		0.00619195		0	0.00928793	0			0	0.00365888	0.100197	0.000562905				0.00619195	0.0866873	0.0810583	0.222629	0.196172	0	2646.25	0	2646.25	IMC	TNBC	7	high
10	155	0		0.128494	0.058733		0.0789946			0			0.00897666				0		0.0169274		0	0.00205181	0			0.000769428	0.0474481	0.00153886	0.0166709				0.00128238	0.0228264	0.481149	0.0128238	0.121313	0	760.417	0	760.417	IMC	TNBC	4	high
11	163	0		0.0028777	0		0.0196643			0			0.0215827				0		0.33765		0	0.022542	0			0.0359712	0.0278177	0.00239808	0				0.0028777	0.0364508	0.41199	0.0513189	0.0268585	0	1764.17	0	1764.17	IMC	TNBC	6	low
12	166	0		0	0		0.00317749			0			0.464821				0		0.0821607		0	0.0068089	0			0.00635497	0.0689968	0.0140717	0.0154335				0.00544712	0.0204267	0.130277	0.154789	0.0272356	1	1125.42	1	1064.58	IMC	TNBC	1	low
13	168	0.000742942		0	0.00297177		0.0100297			0.0237741			0.0326895				0.000371471		0.117385		0.000371471	0.457652	0.00520059			0.00520059	0.013373	0.00668648	0				0.00111441	0.00668648	0.252229	0.0349183	0.0286033	0	1095	0	1095	IMC	TNBC	5	low
14	172	0		0	0		0.000881057			0			0.168722				0		0.0444934		0	0.276652	0			0.00396476	0.139207	0.000440529	0.000440529				0.00264317	0.0101322	0.289427	0.0590308	0.00396476	0	30.4167	0	30.4167	IMC	TNBC	5	low
15	176	0		0.00218341	0.000311915		0.00218341			0			0.226138				0		0.000311915		0	0.0327511	0			0	0.143169	0.00218341	0.000311915				0.0349345	0.0923269	0.336245	0.066126	0.0608235	1	304.167	1	212.917	IMC	TNBC	1	low
16	179	0.000309789		0	0.00557621		0.171933			0.00526642			0.11741				0		0.0192069		0	0.0269517	0.00433705			0.00247831	0.0269517	0.0151797	0				0	0.349442	0.0421314	0.0929368	0.119888	0	1642.5	0	1642.5	IMC	TNBC	7	high
17	187	0		0	0		0			0			0				0		0.391304		0	0	0			0	0.0144928	0	0				0.0362319	0	0.507246	0.0507246	0	0	5049.17	0	5049.17	IMC	TNBC	0	low
18	189	0		0.00318598	0		0.00238949			0.000796495			0.196336				0		0.0422143		0	0.00557547	0			0.000398248	0.0282756	0.00716846	0.000796495				0.0151334	0.0171247	0.613301	0.049781	0.0175229	1	608.333	1	395.417	IMC	TNBC	1	low
19	191	0.000698324		0	0		0.0296788			0.000698324			0.0611034				0		0		0	0	0			0	0.0143156	0.0631983	0				0	0.627793	0.0593575	0.0789106	0.0642458	1	121.667	1	121.667	IMC	TNBC	7	low
20	199	0.00207792		0.0587013	0.00103896		0.0114286			0.00207792			0.0212987				0		0.169351		0	0.32	0.00103896			0.00103896	0.0150649	0.00831169	0.00519481				0.00103896	0.0249351	0.0825974	0.244156	0.0306494	1	851.667	1	699.583	IMC	TNBC	5	low
21	21	0		0.00160256	0.0088141		0.0384615			0.104968			0.0608974				0		0.217147		0	0.00801282	0			0.0112179	0.0921474	0.0296474	0.000801282				0.000801282	0.0633013	0.0633013	0.241987	0.056891	0	2737.5	0	2737.5	IMC	TNBC	0	high
22	214	0		0	0		0.0030888			0			0.105792				0		0.488031		0	0	0			0.015444	0.0972973	0.0100386	0				0.0471042	0.0030888	0.125869	0.101931	0.0023166	0	3163.33	0	3163.33	IMC	TNBC	1	low
23	229	0		0	0		0.000419639			0			0.146874				0		0.00503567		0	0.00167856	0			0.00167856	0.731011	0.0020982	0				0	0.0201427	0.0751154	0.0096517	0.00629459	0	2250.83	0	2250.83	IMC	TNBC	0	low
24	23	0		0	0.00153689		0.0942623			0.226434			0.00512295				0.00153689		0.32582		0	0.00256148	0			0.00204918	0.00409836	0.0737705	0				0.00614754	0.0266393	0.0589139	0.0455943	0.125512	0	30.4167	0	30.4167	IMC	TNBC	6	high
25	230	0.00108932		0.00108932	0		0.0359477			0			0.0800654				0		0.0582789		0	0.0255991	0.000544662			0.00599129	0.0305011	0.243464	0.00272331				0.00925926	0.0582789	0.0125272	0.302288	0.132353	0	182.5	0	182.5	IMC	TNBC	1	high
26	236	0		0.000468604	0		0.00374883			0.000468604			0.0117151				0		0.368322		0	0.00187441	0			0.238051	0.0154639	0.000468604	0.000468604				0.00749766	0.0243674	0.233365	0.0599813	0.0337395	1	699.583	1	273.75	IMC	TNBC	2	low
27	241	0		0	0		0.0156566			0			0.0010101				0.617677		0.2		0	0.000505051	0			0.00151515	0.0040404	0.00757576	0				0	0.00858586	0.0242424	0.00656566	0.112626	0	91.25	0	91.25	IMC	TNBC	6	low
28	254	0		0.00723712	0.00212857		0.00723712			0			0.0421456				0		0.117497		0	0.106854	0.000851426			0.0391656	0.0681141	0.0123457	0.0234142				0.108131	0.0723712	0.251171	0.0962112	0.0451256	1	638.75	1	395.417	IMC	TNBC	6	low
29	270	0.00097056		0	0.00064704		0.0867033			0			0.0841152				0.00194112		0.0876739		0	0.00097056	0			0.0016176	0.563572	0.0122938	0				0	0.00194112	0.0750566	0.0258816	0.056616	0	699.583	0	699.583	IMC	TNBC	0	high
30	272	0.000780031		0	0.000780031		0.0374415			0			0				0		0.191108		0	0.0171607	0.000780031			0	0.00156006	0.0460218	0				0.00468019	0	0.0608424	0.593604	0.0452418	0	30.4167	0	30.4167	IMC	TNBC	5	high
31	33	0		0.0169731	0.0551627		0.192716			0.000353607			0.0123762				0		0.0201556		0	0.00247525	0			0.000707214	0.00212164	0.0569307	0.000707214				0.00176803	0.0445545	0.195898	0.257426	0.139675	0	2889.58	0	2889.58	IMC	TNBC	7	high
32	59	0		0	0.000315457		0.000630915			0			0.26183				0		0.00189274		0	0.00157729	0			0	0.135331	0.00820189	0				0.00252366	0.302208	0.217666	0.029653	0.0381703	0	1612.08	0	1612.08	IMC	TNBC	1	low
33	61	0.000613874		0	0.00306937		0.00736648			0			0				0		0.038674		0	0	0			0	0.00122775	0.394107	0				0.0282382	0.00306937	0.332106	0.178023	0.0135052	1	1186.25	1	577.917	IMC	TNBC	7	low
34	64	0		0.000165125	0.0110634		0.0267503			0			0.221433				0		0.0170079		0	0.073646	0			0.00115588	0.117734	0.0388045	0.000825627				0.00858653	0.173877	0.183124	0.0899934	0.0358322	1	1520.83	1	1186.25	IMC	TNBC	1	low
35	67	0		0.0157996	0.0265896		0.186513			0			0.0238921				0		0.154528		0	0.177264	0.000385356			0.00385356	0.0246628	0.0470135	0.00231214				0.00539499	0.0181118	0.0608863	0.215414	0.0373796	0	243.333	0	243.333	IMC	TNBC	5	high
36	77	0.00241352		0	0.00321802		0.0128721			0			0.0410298				0.000804505		0.288013		0	0	0			0	0.00241352	0.00724055	0				0	0	0.349155	0.29284	0	0	1003.75	0	1003.75	IMC	TNBC	1	low
37	8	0.000634518		0	0.00190355		0.00634518			0			0.00824873				0		0.338198		0	0.000634518	0			0.0190355	0.0234772	0.11231	0.000634518				0.018401	0.0164975	0.088198	0.347081	0.018401	1	486.667	1	152.083	IMC	TNBC	0	low
38	81	0		0.671553	0		0			0			0.0421438				0		0.131929		0	0.000458085	0			0	0.00641319	0.00183234	0.0206138				0.0142006	0.0164911	0.0568026	0.0371049	0.000458085	0	2707.08	0	2707.08	IMC	TNBC	4	low
39	84	0		0	0.075		0.100926			0			0.0166667				0		0.0592593		0	0.00925926	0.000925926			0.000925926	0.0111111	0.00277778	0				0.00462963	0.00555556	0.612037	0.0462963	0.0546296	0	2555	0	2555	IMC	TNBC	0	high
40	89	0		0.00516796	0.00103359		0.0341085			0			0.00775194				0		0.00206718		0	0.0144703	0			0.00206718	0.0521964	0.223773	0.0873385				0.135917	0.00103359	0.406718	0.022739	0.00361757	0	2889.58	0	2889.58	IMC	TNBC	3	low
41	Z18	0		0.0951327	0		0.00884956			0			0				0		0.325221		0.00221239	0.00663717	0			0.0309735	0	0.00221239	0.079646				0.0553097	0	0.0641593	0.254425	0.0752212	0		0		IMC	TNBC	6	low
42	Z19	0.000150444		0.000150444	0.0234692		0.229577			0			0.0037611				0		0.0383632		0	0.00511509	0.000300888			0.00556642	0.00586731	0.0693546	0.164886				0.233639	0.0913194	0.0147435	0.0260268	0.0877087	0		0		IMC	TNBC	3	high
43	Z21	0		0.364753	0.00656955		0.0716938			0.00114253			0.00428449				0		0.248786		0	0.00399886	0			0.00114253	0	0.0308483	0.000571265				0.00914025	0.0228506	0.0999714	0.0728363	0.061411	0		0		IMC	TNBC	4	high
44	Z28	0		0.00658762	0.208388		0.14383			0			0.00109794				0		0.130654		0.000439174	0.237374	0			0.016469	0.00505051	0.0118577	0.00988142				0.0188845	0.0390865	0.0329381	0.0858586	0.051603	0		0		IMC	TNBC	5	high
45	Z33	0		0.00285714	0.148571		0.41			0			0.00428571				0		0.0157143		0	0.00142857	0			0.005	0.00928571	0.0442857	0				0.000714286	0.121429	0.025	0.111429	0.1	0		0		IMC	TNBC	7	high
46	Z54	0		0.0663507	0.00473934		0.042654			0.00829384			0				0		0.194313		0	0.021327	0			0.0154028	0	0.00592417	0.138626				0.24763	0.00118483	0.028436	0.10782	0.117299	0		0		IMC	TNBC	3	high
47	Z57	0.000230894		0.276149	0.0300162		0.238975			0.0126991			0.000461787				0		0.185638		0	0.00438698	0			0.00184715	0.00207804	0.0187024	0.00785038				0.0115447	0.0337105	0.0318633	0.0907412	0.0531055	0		0		IMC	TNBC	4	high
48	Z59	0		0.00205081	0.0266606		0.350917			0.000569671			0.000113934				0		0.00569671		0	0.000113934	0.000113934			0.00239262	0.00113934	0.0611826	0				0.000227868	0.391592	0.013786	0.020736	0.122707	0		0		IMC	TNBC	7	high
49	Z72	0.000148214		0	0.0312732		0.0874463			0.00118571			0.0010375				0		0.040166		0.000148214	0.340744	0			0.00326071	0.0053357	0.023566	0.000148214				0.00385356	0.323848	0.00785534	0.0377946	0.0921891	0		0		IMC	TNBC	5	high
50	M1		0.00197122	0.000197122	0.189434	0.000197122	0.0930416	0.0628819			0.0358762	0.0301597	0.0275971		0.000197122	0	0	0.156318		0					0		0.00512517	0.00335107	0.0254287	0.0017741	0.0017741	0		0.00887049	0.431303		0.0175439	1	2612	1	9	MIBI	TNBC	1	high
51	M10		0.000958773	0.00167785	0.000958773	0	0.0898849	0.0337967			0.00479386	0.0560882	0.0167785		0.00455417	0.0139022	0.00071908	0.158198		0.00838926					0.000958773		0.280681	0.223873	0.0697507	0.00455417	0.00838926	0.00311601		0.060163	0.0153404		0.0323586	0	3822	0	3822	MIBI	TNBC	0	high
52	M11		0	0.000455996	0.000227998	0	0.0620155	0.0155039			0	0.0465116	0.000227998		0.00227998	0.00205198	0	0.0218878		0.0278158					0		0.0870953	0.130415	0.0164159	0.000683995	0.0225718	0.00250798		0.606247	0.000911993		0.0161879	0	3774	1	66	MIBI	TNBC	7	low
53	M12		0.000166778	0.000166778	0.00650434	0	0.172115	0.0877252			0	0.0843896	0.429787		0.0333556	0.000333556	0	0.0658773		0.0393596					0.00366911		0.0128419	0.145264	0.00266845	0.00116744	0.013509	0.000166778		0.0542028	0.000667111		0.0181788	0	4353	0	4353	MIBI	TNBC	1	high
54	M13		0.000405789	0.000135263	0.00419316	0	0.323685	0.0707426			0.00933315	0.252942	0.00243474		0.04112	0.00378737	0	0.205329		0.0336805					0.00419316		0.0695252	0.0170431	0.112268	0.00649263	0.00865684	0.0062221		0.102935	0.00946842		0.039091	1	1072	0	1072	MIBI	TNBC	3	high
55	M14		0.000193087	0.000193087	0	0	0.0768488	0.0108129			0.00193087	0.0660359	0.643947		0.000965437	0.00115852	0	0.0540645		0.000965437					0.000193087		0.108901	0.0305078	0.0289631	0.00231705	0.00502027	0.00849585		0.0225912	0.00675806		0.00598571	0	4145	0	4145	MIBI	TNBC	1	low
56	M15		0.000922226	0	0	0	0	0			0.904089	0	0.0113741		0	0	0	0.00922226		0					0		0.00522595	0.00860744	0.00799262	0	0.000922226	0		0.000307409	0.0458039		0.00553335	1	1754	1	1422	MIBI	TNBC	6	low
57	M16		0.000156937	0	0.0120841	0.00141243	0.605461	0.322034			0.00156937	0.283427	0.138732		0.0251099	0.00439422	0	0.0200879		0.0064344					0.000313873		0.0252668	0.0127119	0.00973007	0.0356246	0.00737602	0.00109856		0.0186755	0.00549278		0.0682674	1	530	0	530	MIBI	TNBC	1	high
58	M17		0	0.0262838	0.0811304	0	0.146308	0.0777879			0.00334245	0.0685202	0.0147372		0.0195989	0.00455789	0	0.0499848		0.019295					0.00212701		0.450775	0.0309936	0.0838651	0.00303859	0.00820419	0.00303859		0.0328168	0.00319052		0.0167122	1	2842	1	1918	MIBI	TNBC	0	high
59	M18		0.000415024	0.00103756	0.000415024	0	0.00830048	0.00228263			0.000415024	0.00601785	0.0172235		0	0.00788545	0	0.0439925		0.00207512					0		0.627516	0.0161859	0.0207512	0.000207512	0.00290517	0.00269766		0.229301	0.0155634		0.00311268	0	5063	0	5063	MIBI	TNBC	0	low
60	M19		0.00140174	0.00112139	0.000560695	0	0.000841043	0.000560695			0.000560695	0.000280348	0.365013		0.000280348	0.000280348	0	0.071769		0					0		0.268573	0.00953182	0.0487805	0.0961592	0.000560695	0		0.00392487	0.125315		0.0053266	0	3725	1	664	MIBI	TNBC	1	low
61	M2		0.000980713	0	0	0	0.0209219	0.00392285			0.000980713	0.016999	0		0.00196143	0.647924	0.00130762	0.153645		0					0		0.00261523	0.0774763	0.0127493	0.00424975	0.00228833	0.00130762		0.00130762	0.0326904		0.037594	1	745	0	745	MIBI	TNBC	6	low
62	M20		0.00120773	0.00144928	0.000724638	0	0.0833333	0.010628			0.000483092	0.0727053	0.0422705		0.021256	0.413043	0	0.0509662		0					0.00217391		0.225121	0.0357488	0.000483092	0	0.0845411	0.00241546		0.0142512	0.0164251		0.00410628	0	4761	0	4761	MIBI	TNBC	6	high
63	M21		0.000980777	0.108278	0	0	0.00372695	0.00215771			0.000392311	0.00156924	0.00470773		0.000196155	0.591801	0	0.0427619		0.000392311					0		0.0229502	0.0158886	0.0576697	0.00431542	0.0306002	0		0.0351118	0.0776775		0.00255002	1	635	1	631	MIBI	TNBC	6	low
64	M23		0.00105569	0.510425	0.000263922	0	0.0137239	0.00554236			0	0.00818158	0.0976511		0.000527844	0.0155714	0	0.070995		0.00105569					0		0.0364212	0.0155714	0.0546318	0.0245447	0.00158353	0.00158353		0.0131961	0.0768013		0.0643969	1	91	1	23	MIBI	TNBC	4	low
65	M24		0.000722022	0.874128	0	0	0.000962696	0.000962696			0.000240674	0	0.0416366		0	0.00649819	0	0.0231047		0.000240674					0		0.00794224	0.000240674	0.00794224	0	0.00914561	0		0.00312876	0.02142		0.00264741	1	194	0	194	MIBI	TNBC	4	low
66	M25		0	0.314879	0	0	0.00519031	0.00475779			0.00302768	0.000432526	0.127163		0.00216263	0.0415225	0	0.0895329		0.00259516					0		0.0441176	0.00216263	0.317042	0.000865052	0.00519031	0.000865052		0.0017301	0.0393599		0.00259516	0	4785	0	4785	MIBI	TNBC	6	low
67	M26		0.00239521	0	0	0	0.000399202	0.000399202			0.00199601	0	0.507984		0	0.000598802	0	0.0203593		0					0		0.0922156	0.00179641	0.0143713	0	0.00259481	0		0.00698603	0.346906		0.00139721	0	4430	0	4430	MIBI	TNBC	1	low
68	M27		0.00132732	0.0029201	0	0	0.0122113	0.00955668			0.0119458	0.00265463	0.00690204		0.00079639	0.079639	0.00132732	0.119193		0					0		0.449164	0.0318556	0.110698	0.00185824	0.00318556	0.000530926		0.0246881	0.116273		0.0254845	1	3658	0	3658	MIBI	TNBC	0	low
69	M28		0.000188324	0.00112994	0.52693	0.00338983	0.0706215	0.0516008			0.00451977	0.0190207	0.00112994		0.0265537	0.00282486	0	0.0472693		0.00320151					0		0.188512	0.00659134	0.0472693	0.0222222	0.00922787	0.000188324		0.00734463	0.0103578		0.0205273	0	3767	0	3767	MIBI	TNBC	0	low
70	M29		0.00065445	0.0294503	0	0	0.149869	0.0069808			0	0.142888	0.0187609		0.0154887	0.00021815	0	0.194372		0.0026178					0		0.0883508	0.0318499	0.370637	0.0013089	0.0008726	0.0008726		0.0562827	0.0351222		0.00327225	1	1319	1	1319	MIBI	TNBC	3	high
71	M3		0.000646726	0.000161681	0.0585287	0.00759903	0.124656	0.0582053			0.01827	0.0664511	0.0137429		0.0122878	0	0	0.216006		0.00339531					0		0.217138	0.0118027	0.256912	0.00307195	0.00242522	0		0.00986257	0.0237672		0.0197251	0	3130	0	3130	MIBI	TNBC	3	high
72	M30		0	0	0.546271	0	0.19093	0.124039			0.000432947	0.0668904	0.000108237		0.0219721	0	0	0.0169932		0.0142873					0.00151532		0.0174261	0.0221885	0.0133131	0.00184003	0.0251109	0.00216474		0.100877	0.000649421		0.0239203	0	2438	1	49	MIBI	TNBC	7	high
73	M31		0	0.00475705	0	0	0.00101937	0.000339789			0	0.000679579	0.0101937		0.000679579	0.0343187	0	0.0557255		0					0		0.0716955	0.0169895	0.103296	0	0.00271831	0.62929		0.0244648	0.0139314		0.0309208	1	1009	1	910	MIBI	TNBC	6	low
74	M32		0	0.000227635	0.00546324	0	0.104029	0.0300478			0.000227635	0.0739813	0.00182108		0.150922	0	0	0.0341452		0.00204871					0.39745		0.0097883	0.194173	0.00295925	0.0100159	0.00637378	0.000227635		0.0239017	0.00273162		0.0534942	0	1568	0	1568	MIBI	TNBC	6	high
75	M33		0.00119617	0.00239234	0.000598086	0.00119617	0.0173445	0.0041866			0.013756	0.0131579	0.00478469		0.00239234	0.00299043	0	0.245215		0					0.000598086		0.150718	0.00897129	0.244617	0	0.00179426	0.177033		0.00956938	0.106459		0.00837321	0	1738	1	1513	MIBI	TNBC	3	low
76	M34		0.00212895	0.000608273	0.000304136	0	0.0106448	0.00425791			0.00729927	0.00638686	0.00486618		0	0.0726886	0.308394	0.290146		0					0		0.00121655	0.017944	0.00912409	0	0.0754258	0.000608273		0	0.192214		0.00638686	0	2832	0	2832	MIBI	TNBC	6	low
77	M35		0.000439689	0.0067419	0.458742	0	0.345156	0.231716			0.0112854	0.11344	0		0.0206654	0	0	0.0590649		0					0		0.0571596	0.00190532	0.0123113	0.00146563	0.000586252	0.000439689		0.00146563	0.00644878		0.0161219	0	2759	0	2759	MIBI	TNBC	0	high
78	M36		0.0020024	0.0540649	0.00160192	0	0.131358	0.0396476			0.0224269	0.0917101	0.00280336		0.00680817	0.000800961	0	0.505406		0					0		0.0320384	0.0164197	0.0941129	0.00640769	0.0224269	0.00520625		0.000400481	0.0748899		0.020825	0	3063	1	843	MIBI	TNBC	3	high
79	M37		0.00113766	0.0229157	0.0102389	0	0.167561	0.0503819			0	0.117179	0.0560702		0.0440436	0	0	0.300991		0.000812612					0.00373801		0.103364	0.0141394	0.0797985	0.00211279	0.00276288	0		0.0154396	0.0403055		0.134569	0	2853	1	939	MIBI	TNBC	3	high
80	M39		0.000558971	0.000279486	0.00363331	0	0.0852432	0.0215204			0.000279486	0.0637228	0.00614869		0.0187255	0	0	0.114589		0.000279486					0.126887		0.317496	0.0120179	0.00223589	0.00223589	0.201509	0		0.0301845	0.0156512		0.0620458	0	2096	0	2096	MIBI	TNBC	0	high
81	M4		0.000939408	0.0887741	0.0291217	0	0.171442	0.125881			0.00109598	0.0455613	0.018475		0.0574605	0.00219195	0	0.259277		0.0258337					0		0.194771	0.0183185	0.012682	0.000626272	0.0214498	0.000313136		0.0247377	0.0263034		0.0461876	0	2523	1	31	MIBI	TNBC	0	high
82	M40		0.00125094	0.00125094	0.122592	0.172129	0.0740555	0.0290218			0.00150113	0.0450338	0.0285214		0.00700525	0	0	0.142357		0.00350263					0.00225169		0.0920691	0.00225169	0.149612	0.008006	0.0020015	0.00375281		0.0395296	0.0217663		0.124593	1	3573	1	2507	MIBI	TNBC	3	low
83	M41		0.00300827	0.00376034	0.0170469	0	0.126097	0.077463			0.00601655	0.0486337	0.000250689		0.0095262	0	0	0.427425		0					0		0.0496365	0.00877413	0.277262	0.00376034	0.0177989	0		0.000501379	0.0270745		0.0220607	0	3355	0	3355	MIBI	TNBC	3	high
84	M5		0.00101358	0.000202716	0.000810866	0	0.095074	0.0326373			0.00506791	0.0624367	0.0198662		0.0565579	0.296169	0.000608149	0.1567		0.00891952					0		0.0512872	0.0806811	0.0545307	0.000608149	0.00608149	0.000608149		0.0180418	0.0448003		0.102372	0	1683	0	1683	MIBI	TNBC	6	high
85	M6		0.000555453	0.347343	0.00111091	0	0.0457323	0.0261063			0.000370302	0.019626	0.0281429		0.0114794	0.00407332	0	0.28865		0.000370302					0		0.0505462	0.0535086	0.0253657	0	0.00185151	0		0.000555453	0.0927606		0.0475838	0	2275	0	2275	MIBI	TNBC	4	low
86	M7		0.00137969	0.0408389	0	0	0	0			0.0256623	0	0.440949		0	0	0	0.0615342		0					0		0.0692605	0.0143488	0.00496689	0	0.0527042	0		0.0035872	0.283113		0.00165563	1	584	1	436	MIBI	TNBC	1	low
87	M8		0.00233949	0.00311931	0.000779828	0	0.00415909	0.000779828			0.00155966	0.00337926	0.0496491		0.000259943	0.00883806	0	0.194437		0					0		0.0766831	0.00675851	0.0109176	0	0.00129971	0.00129971		0.0150767	0.622303		0.000519886	1	946	1	111	MIBI	TNBC	0	low
88	M9		0.000744186	0.00576744	0.00334884	0.000186047	0.0984186	0.0498605			0.00260465	0.0485581	0.015814		0.0109767	0	0	0.153116		0.00911628					0.000372093		0.396093	0.156093	0.00613953	0.000186047	0.0277209	0.000372093		0.0463256	0.0111628		0.0554419	0	3767	0	3767	MIBI	TNBC	0	high
89	00-13520-8C			0.00869974	0.00211615		0.136374	0.0855866	0.000940513	0		0.0507877	0.475664	0.00258641			0.000940513	0.0126969					0.000470256	0		0.000470256	0.0423231	0.00822949	0.0124618					0.00775923	0.142723	0.12932	0.0162238	1	2084	1	1335	cycIF	TNBC	1	high
90	00-8939-2D			0.00109769	0		0.00548847	0.00482986	0.00241493	0.000439078		0.000658617	0.0836443	0.00263447			0	0.0100988					0.461251	0		0	0.222393	0.00614709	0.00482986					0.00658617	0.116356	0.0638858	0.0127333	1	908	1	291	cycIF	TNBC	6	low
91	01-16333-3D			0	0.00155317		0.44552	0.194265	0.0363202	0.00143369		0.251254	0.0228196	0.000238949			0	0.039546					0.0120669	0		0.000119474	0.0408602	0.134648	0.0320191					0.00107527	0.0718041	0.102151	0.0578256	1	1996	0	0	cycIF	TNBC	3	high
92	01-20792-3H			0.00278552	0.000464253		0.231662	0.18013	0.0213556	0.00278552		0.051532	0.0538533	0.000464253			0.000928505	0.0097493					0.0143918	0		0	0.103993	0.112349	0.0176416					0.0190344	0.0872795	0.301764	0.0194986	0	4975	1	4533	cycIF	TNBC	0	high
93	01-22975-1E			0.000441891	0.00618648		0.285462	0.220062	0.00795404	0.00132567		0.0653999	0.0702607	0.0159081			0.00441891	0.0658418					0.0136986	0.000441891		0	0.209898	0.0393283	0.0176757					0	0.140521	0.0972161	0.0234202	0	6762	0	0	cycIF	TNBC	0	high
94	02-5218-4K			0.00183824	0		0.0298713	0.019761	0	0		0.0101103	0.147518	0			0.000459559	0					0	0		0	0.171875	0.0229779	0.0716912					0.00275735	0.247243	0.299173	0.00459559	1	742	1	0	cycIF	TNBC	0	low
95	03-7604-1P			0.00125156	0		0.0150188	0.0100125	0.00250313	0.000625782		0.00500626	0.455569	0			0	0.00125156					0.00625782	0		0.000625782	0.0187735	0.0162703	0.0400501					0.0750939	0.229036	0.123905	0.0137672	1	301	1	140	cycIF	TNBC	1	low
96	90-526-2M			0.0178674	0.000192123		0.0543708	0.0472622	0.00480307	0		0.00710855	0.0493756	0.000192123			0	0.00768492					0.346974	0		0	0.135831	0.0403458	0.0115274					0.000960615	0.0728146	0.255908	0.00115274	1	3999	0	0	cycIF	TNBC	6	low
97	90-8392-1A			0.215861	0.000257898		0.204384	0.158092	0.0363636	0.0145712		0.0462927	0.0306899	0			0.000257898	0.022824					0.00490006	0.000128949		0	0.045519	0.0791747	0.00876854					0.00283688	0.0613798	0.270019	0.00206319	1	8726	0	0	cycIF	TNBC	4	high
98	92-10570-2E			0.0862798	0.00038432		0.090123	0.0710992	0.032475	0.000960799		0.0190238	0.312452	0			0	0.00249808					0	0		0.00019216	0.0115296	0.0445811	0.0263259					0.00365104	0.116257	0.270177	0.00211376	0	7037	0	0	cycIF	TNBC	1	high
99	92-16604-B			0.00488923	0.00320856		0.201222	0.171123	0.00748663	0.0294882		0.0300993	0.308633	0			0.000152788	0.00168067					0.00488923	0		0	0.0313216	0.0117647	0.00351413					0.0025974	0.346524	0.0380443	0.00458365	0	12699	0	0	cycIF	TNBC	1	high
100	92-20731-A			0.033249	0.00343332		0.255692	0.225816	0.0315625	0.0353572		0.0298759	0.166004	0			6.02337e-05	0					0.00174678	0		0.000240935	0.024997	0.138116	0.00120467					0.00108421	0.0890254	0.217082	0.00114444	0	4570	0	0	cycIF	TNBC	1	high
101	95-12547-3A			0.000525417	0		0.196112	0.158282	0.018915	0.00367792		0.03783	0.15132	0			0	0.00512282					0.0135295	0		0.000131354	0.181532	0.067122	0.0128727					0.00420334	0.177197	0.166163	0.00157625	0	8959	0	0	cycIF	TNBC	0	high
102	96-9792-1I			0.0484687	7.02445e-05		0.264049	0.240096	0.0558443	0.0232509		0.0239534	0.194577	0.00217758			0.00161562	0.0175611					0.000140489	0		0.00646249	0.0571087	0.102908	0.00231807					0.022127	0.0483984	0.146319	0.00660298	0	8683	0	0	cycIF	TNBC	1	high
103	97-15244-1H			0.137656	0.00659841		0.159044	0.154266	0.0204778	0.0147895		0.00477816	0.319909	0			0.000682594	0.00182025					0.00113766	0		0.00341297	0.112173	0.00591581	0.0259386					0.00614334	0.10967	0.0534699	0.0211604	1	379	1	94	cycIF	TNBC	1	high
104	98-15913-C			0.00117085	0		0.00360263	0.0031523	0.00549401	0.111051		0.000450329	0.224804	0.000540394			0.000720526	0.0716023					9.00657e-05	0		0.000180131	0.412771	0.000720526	0.000180131					0.00819598	0.0845717	0.0692606	0.00504368	1	409	1	116	cycIF	TNBC	0	low
105	99-23192-1B			0.00254885	0.000121374		0.0872679	0.0708824	0.00194198	0.000121374		0.0163855	0.14225	0.00594732			0.000242748	0.151839					0.000728244	0		0	0.0966137	0.00740381	0.11834					0.0055832	0.127928	0.205122	0.0460007	1	1081	1	655	cycIF	TNBC	1	high
106	99-6921-F			0.0971533	0		0.0793941	0.0689475	0.0613737	0.0261165		0.0104466	0.0524941	0			0	0.00182815					0.000261165	0		0	0.0906242	0.0613737	0.00783494					0.314442	0.0321233	0.158788	0.0161922	1	1436	1	350	cycIF	TNBC	7	low
107	JP-TMA2-1_scene01			0.0072387	0		0.016596	0.0157133	0.0591455	0.0164195		0.000882768	0.0967514	0			0.00600282	0.000353107					0.000706215	0		0.000176554	0.329979	0.0330155	0.011476					0.0501412	0.0658545	0.285487	0.0206568					cycIF	TNBC	0	low
108	JP-TMA2-1_scene02			0.0065731	0		0.00941553	0.00746136	0.00106591	0.00159886		0.00195417	0.376621	0.000355303			0.000710606	0.15811					0.000710606	0.000355303		0	0.0328655	0.00479659	0.0113697					0.216379	0.031089	0.126488	0.0214958					cycIF	TNBC	1	low
109	JP-TMA2-1_scene03			0.210136	0.000151286		0.00726172	0.003177	0.000605144	0.500605		0.00408472	0.014826	0.00695915			0.000151286	0.0229955					0	0		0	0.0234493	0.00181543	0.00151286					0.150227	0.0373676	0.00907716	0.0128593					cycIF	TNBC	6	low
110	JP-TMA2-1_scene04			0.0119863	0		0.0291096	0.00684932	0.00171233	0		0.0222603	0.313356	0			0.010274	0					0.00342466	0		0.00171233	0.0239726	0.010274	0.431507					0	0.106164	0.0393836	0.0171233					cycIF	TNBC	1	low
111	JP-TMA2-1_scene05			0	0		0.02849	0.02442	0.00854701	0		0.00407	0.18315	0.135124			0.000814001	0.0594221					0	0		0	0	0.013838	0.00651201					0.004884	0.00407	0.526252	0.028897					cycIF	TNBC	1	low
112	JP-TMA2-1_scene06			0.000172891	0.000345781		0.0501383	0.0404564	0.0140041	0.0809129		0.00968188	0.0171162	0.153181			0	0.0371715					0.00224758	0.000172891		0	0.239972	0.0178077	0.000172891					0.326591	0.00812586	0.0197095	0.0321577					cycIF	TNBC	7	low
113	JP-TMA2-1_scene07			0.466895	0.00684422		0.133016	0.113227	0.0758816	0.0926945		0.0197887	0.0113078	0			0	0.00610028					0	0		0	0.0110103	0.0888261	0.00312454					0.0464217	0.0215742	0.00833209	0.027972					cycIF	TNBC	4	high
114	JP-TMA2-1_scene09			0.000720288	0.000960384		0.0136855	0.0120048	0.169988	0.171669		0.00168067	0.0348139	0.133253			0.00120048	0.27443					0	0		0	0.00240096	0	0.00744298					0.00120048	0.0242497	0.146699	0.0172869					cycIF	TNBC	6	low
115	JP-TMA2-1_scene10			0.00168148	0.00168148		0.0384338	0.0348307	0.00264233	0		0.00360317	0.0425174	0.495556			0	0.294259					0	0		0	0	0.0223397	0.0257026					0.00600528	0.0112899	0.0338698	0.0240211					cycIF	TNBC	1	low
116	JP-TMA2-1_scene11			0.00337937	0.000734646		0.097414	0.0686159	0.609021	0.0330591		0.0287981	0.00220394	0			0	0.000881575					0	0		0	0.000734646	0.00132236	0.0035263					0.223479	0.0010285	0.00734646	0.0158684					cycIF	TNBC	7	high
117	JP-TMA2-1_scene12			0.00094162	0		0.0442561	0.0112994	0.0291902	0.0047081		0.0329567	0.0348399	0			0.00564972	0.00094162					0	0.00753296		0.00094162	0.141243	0.00282486	0.552731					0	0.115819	0.0564972	0.00188324					cycIF	TNBC	3	low
118	JP-TMA2-1_scene13			0.0266279	0		0.0266279	0.0185724	0.00223764	0.0154397		0.00805549	0.119266	0			0	0.00156635					0.000671291	0		0	0.522936	0.0223764	0.00134258					0.0496755	0.0845827	0.109644	0.017006					cycIF	TNBC	0	low
119	JP-TMA2-1_scene14			0	0.000198689		0.0119213	0.0069541	0	0.0188754		0.00496722	0.290085	0			0	0.0194715					0	0		0.000198689	0.113054	0.00556328	0.000198689					0.323863	0.162329	0.0405325	0.0137095					cycIF	TNBC	1	low
120	JP-TMA2-1_scene15			0.00607227	0.0644254		0.208679	0.167358	0.260812	0.041173		0.0413211	0.00799763	0.000148104			0.000592417	0.00562796					0.00236967	0		0	0.121297	0.0515403	0.00444313					0.171505	0.0145142	0.00222156	0.0365818					cycIF	TNBC	7	high
121	JP-TMA2-1_scene16			0	0		0.00503018	0.00301811	0.00603622	0.00804829		0.00201207	0.00603622	0.157948			0.00503018	0.0347082					0	0.475855		0	0.213783	0.0518109	0.00955734					0.0120724	0.00100604	0.00955734	0.00352113					cycIF	TNBC	6	low
122	JP-TMA2-1_scene17			0	0.0104657		0.205651	0.167452	0.0096808	0.00889587		0.0381999	0.0609628	0			0.0018315	0					0.00156986	0.0112507		0	0.46808	0.0586081	0.00784929					0.0512821	0.037415	0.0358451	0.0306122					cycIF	TNBC	0	high
123	JP-TMA2-1_scene18			0.00552826	0.000153563		0.0562039	0.0506757	0.0078317	0.0529791		0.00552826	0.00506757	0			0.00168919	0.00168919					0	0.00107494		0	0.677211	0.0208845	0.000614251					0.141892	0.0139742	0.00399263	0.00921376					cycIF	TNBC	0	low
124	JP-TMA2-1_scene19			0.013914	0.000722804		0.166968	0.16498	0.197868	0.0171666		0.00198771	0.0289122	0.0254789			0	0.223347					0.000542103	0.0234911		0	0.135707	0.0354174	0.0166245					0.0372244	0.0307192	0.00758945	0.0383086					cycIF	TNBC	0	high
125	JP-TMA2-1_scene20			0.00509804	0		0.00431373	0.00411765	0.0358824	0.263333		0.000196078	0.00588235	0.0196078			0.000392157	0.0390196					0	0		0	0.00862745	0.000196078	0.0045098					0.598627	0	0.00705882	0.00745098					cycIF	TNBC	7	low
126	JP-TMA2-1_scene21			0.00102145	0.0122574		0.0796731	0.0449438	0.00102145	0.0040858		0.0347293	0.0347293	0.00102145			0.00102145	0.0081716					0.0623085	0.00102145		0.0040858	0.556691	0.0081716	0.0357508					0.011236	0.0347293	0.118488	0.0245148					cycIF	TNBC	0	high
127	JP-TMA2-1_scene22			0.00997262	0.00430192		0.0606179	0.056316	0.0220962	0.154282		0.00430192	0.0168166	0			0.000782167	0.0164255					0	0		0	0.523661	0.00547517	0.00430192					0.0838874	0.0136879	0.00567071	0.0780211					cycIF	TNBC	0	low
128	JP-TMA2-1_scene23			0.436007	0		0.0124296	0.0114585	0.019227	0.0821519		0.000971062	0.0458341	0			0.00116527	0.0223344					0	0		0	0.140416	0.021946	0.00213634					0.132064	0.0691396	0.0110701	0.00407846					cycIF	TNBC	4	low
129	JP-TMA2-1_scene24			0	0		0.0558534	0.0494951	0.00847775	0.66463		0.00635831	0.00187009	0			0.000623364	0.000374018					0	0		0	0.013714	0.00860242	0.00349084					0.224411	0.00486224	0.000124673	0.012966					cycIF	TNBC	6	low
130	JP-TMA2-1_scene25			0.0048014	0.000218245		0.0242252	0.0174596	0.0333915	0.0113488		0.0067656	0.409865	0			0.000218245	0					0	0.000436491		0	0.153645	0.00851157	0.01244					0.071148	0.0997381	0.153208	0.0168049					cycIF	TNBC	1	low
131	JP-TMA2-1_scene26			0.208333	0.0339209		0.124466	0.111111	0.00133547	0.00133547		0.0133547	0.0619658	0			0	0.00106838					0	0		0	0.323451	0.00747863	0.00774573					0.0363248	0.118056	0.0587607	0.0157585					cycIF	TNBC	0	high
132	JP-TMA2-1_scene27			0	0		0.00026617	0.00026617	0	0.00026617		0	0.00319404	0.00053234			0	0					0	0.00372638		0.00186319	0.936918	0	0.0101145					0.0367314	0.00133085	0.00212936	0.00292787					cycIF	TNBC	0	low
133	JP-TMA2-1_scene28			0.0401235	0.00679012		0.300617	0.294444	0.0302469	0		0.00617284	0.0944444	0			0.00123457	0.00617284					0	0		0.012963	0.0851852	0.00617284	0.095679					0.0283951	0.174074	0.0654321	0.0524691					cycIF	TNBC	1	high
134	JP-TMA2-1_scene29			0.00189538	0.00416983		0.145186	0.114481	0.00530705	0.00871873		0.0307051	0.0583776	0			0	0.0318423					0.00796058	0		0	0.166414	0.0591357	0.0542077					0.00796058	0.0845337	0.329795	0.0344958					cycIF	TNBC	0	high
135	JP-TMA2-1_scene30			0.00506614	0		0.0714889	0.0655784	0.0999156	0.0197017		0.0059105	0.119054	0.00168871			0.000562905	0.204334					0.000562905	0		0.000844357	0.0636082	0.0146355	0.0123839					0.0942865	0.0481283	0.227976	0.0157613					cycIF	TNBC	1	low
136	JP-TMA2-1_scene31			0.037706	0.00790246		0.177918	0.135922	0.0182886	0.0101603		0.0419959	0.0234816	0.107248			0.00135471	0.267329					0	0		0.000225785	0.109054	0.0137729	0.0864755					0.0142244	0.00248363	0.0677354	0.0546399					cycIF	TNBC	3	high
137	JP-TMA2-1_scene32			0.00227716	0.000650618		0.11093	0.0572544	0.0250488	0.00130124		0.053676	0.0110605	0			0.00585556	0.00748211					0.000325309	0		0.000650618	0.109304	0.00162655	0.550748					0	0.128172	0.0432661	0.00130124					cycIF	TNBC	3	high
138	JP-TMA2-1_scene33			0.0205892	0.000633513		0.0272411	0.0215394	0.00950269	0.0589167		0.00570162	0.0427621	0.000316756			0.000316756	0.00886918					0.000633513	0		0	0.474501	0.0266075	0.0722205					0.012987	0.0516313	0.164397	0.0278746					cycIF	TNBC	0	low
139	JP-TMA2-1_scene34			0.00506608	0.00704846		0.204846	0.189427	0.0330396	0.127533		0.0154185	0.0561674	0			0.00330396	0.0127753					0	0		0	0.122026	0.0134361	0.0129956					0.3	0.0414097	0.0140969	0.0462555					cycIF	TNBC	7	high
140	JP-TMA2-1_scene35			0.00154719	0.114836		0.412756	0.331958	0.0254427	0.0127213		0.0807977	0.051573	0.00017191			0.00017191	0.0417741					0	0		0.00068764	0.0503696	0.0273337	0.00790786					0.0527763	0.106068	0.0835482	0.0103146					cycIF	TNBC	1	high
141	JP-TMA2-1_scene36			0	0.0293473		0.0497153	0.0313184	0.00175208	0.301577		0.0183968	0.021901	0.00240911			0.00021901	0.198204					0	0		0.0043802	0.0175208	0.0105125	0.0144547					0.043145	0.0484012	0.231932	0.0245291					cycIF	TNBC	6	low
142	JP-TMA2-1_scene37			0.000288309	0.00403633		0.285858	0.273173	0.0152804	0.190716		0.0126856	0.0131181	0			0.000864927	0.0869252					0	0		0	0.0332997	0.0278218	0.010235					0.278074	0.00720773	0.00389217	0.0423814					cycIF	TNBC	7	high
143	JP-TMA2-1_scene38			0.654381	0		0.0302115	0.0287009	0.00664653	0.00483384		0.00151057	0.00302115	0.00151057			0.00151057	0.00906344					0	0		0	0.00362538	0.000906344	0.000906344					0.00936556	0.00120846	0.253776	0.0190332					cycIF	TNBC	4	low
144	JP-TMA2-1_scene39			0.0215681	0.411833		0.26348	0.195278	0.00728651	0.00058292		0.0682017	0.00204022	0.00641212			0	0.0352667					0.00699505	0		0	0.0014573	0.00961819	0.0139901					0.0122413	0.0215681	0.151851	0.0338094					cycIF	TNBC	6	high
145	JP-TMA2-1_scene40			0	0.00272586		0.26285	0.235981	0.0346573	0.0626947		0.0268692	0.0124611	0.000389408			0	0.0103193					0.00292056	0		0	0.283684	0.0952103	0.019081					0.0206386	0.0663941	0.0560748	0.0698988					cycIF	TNBC	0	high
146	JP-TMA2-1_scene41			0	0.00155383		0.293896	0.225527	0.00577137	0.0017758		0.0683685	0.00577137	0.00288568			0.000221976	0.0503885					0.000221976	0.00377358		0	0.335183	0.0357381	0.0126526					0.0162042	0.0337403	0.189789	0.0104329					cycIF	TNBC	0	high
147	JP-TMA2-1_scene42			0.000835073	0.000208768		0.077453	0.068476	0.011691	0.00104384		0.00897704	0.00375783	0.0045929			0.696451	0.0475992					0	0		0	0	0.00960334	0.00835073					0.0135699	0.00146138	0.110856	0.0125261					cycIF	TNBC	6	low
148	1	0.000960615		0.000480307	0.000480307		0.00768492			0			0.0192123				0		0.206532		0	0.362632	0			0.174352	0.167147	0.00192123	0.000960615				0.00864553	0.0177714	0.00336215	0.0220941	0.00576369	1	1003.75	1	0	IMC	ER+	5	low
149	10	0		0	0.00159744		0.00638978			0			0.0106496				0		0.159744		0	0.488285	0			0.0425985	0.085197	0.0085197	0				0.000532481	0.0319489	0.0798722	0.071885	0.0127796	1	2007.5	1	2007.5	IMC	ER+	5	low
150	100	0		0	0.00933933		0.00933933			0			0.0906261				0		0.0377032		0	0.00933933	0			0.00518852	0.425458	0.115531	0				0.00830163	0.0145278	0.185057	0.0861294	0.00345901	0	5201.25	0	5201.25	IMC	ER+	0	high
151	101	0		0.00767434	0.000667334		0.00133467			0			0.182182				0		0.0146813		0	0.00867534	0			0.001001	0.671004	0.00767434	0.000667334				0.00333667	0.003003	0.0860861	0.00834168	0.00367034	1	4106.25	1	1003.75	IMC	ER+	0	low
152	104	0		0	0.00271739		0.00815217			0			0				0		0.247283		0	0	0			0.00271739	0	0.0570652	0				0.013587	0.0108696	0.154891	0.355978	0.146739	0	3254.58	0	3254.58	IMC	ER+	7	low
153	106	0.000528541		0.0803383	0.00528541		0.0243129			0			0.0338266				0		0.127907		0	0.051797	0			0.0179704	0.0724101	0.00845666	0.0089852				0.0766385	0.00105708	0.39852	0.0845666	0.00739958	1	2950.42	1	2950.42	IMC	ER+	0	high
154	108	0		0	0.00210674		0.00608614			0			0.00561798				0		0.0582865		0.000234082	0.0262172	0.648642			0.00327715	0.00327715	0.0402622	0.000702247				0.102996	0.0292603	0.00983146	0.036985	0.0262172	1	1064.58	1	699.583	IMC	ER+	6	low
155	109	0		0	0		0.000547645			0			0.0197152				0		0.266703		0	0.0125958	0			0.00273823	0.318182	0.00766703	0.00328587				0.0202629	0.00219058	0.139102	0.202629	0.00438116	0	2372.5	0	2372.5	IMC	ER+	0	low
156	11	0		0	0.0380581		0.120168			0			0.214864				0		0.0101888		0	0.0806113	0			0.0122865	0.275397	0.0221756	0				0.00389571	0.0203776	0.154031	0.0140845	0.0338628	0	3376.25	0	3376.25	IMC	ER+	0	high
157	112	0.000476872		0.101574	0.000953743		0.00286123			0			0.0786838				0		0.0696233		0	0.0157368	0			0.0276586	0.327611	0.0400572	0.0786838				0.0562709	0.000476872	0.180258	0.0128755	0.00619933	0	4349.58	0	4349.58	IMC	ER+	0	low
158	113	0		0	0		0.00146039			0			0.0146039				0		0.030303		0	0.121577	0			0.174881	0.100037	0.0803213	0.000365097				0.00876232	0.00365097	0.395035	0.0660825	0.00292077	0	3680.42	0	3680.42	IMC	ER+	2	low
159	117	0		0	0.00026469		0.00158814			0.00026469			0.0148227				0		0.000529381		0	0.753309	0.000529381			0.0277925	0.063261	0.0105876	0.00132345				0.000529381	0.0142933	0.0865537	0.0137639	0.0105876	1	3041.67	1	3041.67	IMC	ER+	5	low
160	118	0		0.00114679	0		0.00191131			0			0.00114679				0		0.123853		0	0.642584	0			0.0240826	0.00267584	0.00535168	0.00267584				0.0156728	0.00420489	0.0324924	0.102446	0.0397554	0	1612.08	0	1612.08	IMC	ER+	5	low
161	119	0		0.0138889	0.00163399		0.00816993			0			0.0571895				0		0.142974		0	0.0147059	0			0.00163399	0.237745	0.00163399	0.000816993				0.000816993	0.00326797	0.454248	0.0547386	0.00653595	0	1855.42	0	1855.42	IMC	ER+	0	high
162	120	0		0	0.000668449		0.00167112			0			0.0678476				0		0.0197193		0	0.330548	0			0.00701872	0.0698529	0.0110294	0.00534759				0.0558155	0.00334225	0.364305	0.0538102	0.00902406	0	5231.67	0	5231.67	IMC	ER+	5	low
163	122	0		0.00160449	0		0.000401123			0			0.0272764				0		0.233855		0.000802246	0.000401123	0			0.279984	0.245086	0.000802246	0.000401123				0.00641797	0.00401123	0.0493381	0.123546	0.026073	0	1764.17	0	1764.17	IMC	ER+	2	low
164	125	0.00144823		0	0.00289645		0.0152064			0			0.00362056				0		0.25706		0	0.120203	0.00362056			0.295438	0.031861	0.00868936	0				0.0224475	0.0057929	0.0760319	0.123099	0.0325851	1	517.083	1	456.25	IMC	ER+	2	high
165	13	0		0.00504626	0.000420521		0.000420521			0			0.00967199				0		0.280908		0	0.0121951	0			0.457527	0.0841043	0.000420521	0.000420521				0.00756939	0.0142977	0.0870479	0.0210261	0.0189235	0	1916.25	0	1916.25	IMC	ER+	2	low
166	130	0		0.00171625	0		0.000572082			0			0.0720824				0		0.0818078		0	0.0194508	0			0.00114416	0.28833	0.00629291	0.00457666				0.02746	0.00629291	0.354119	0.136156	0	0	2615.83	0	2615.83	IMC	ER+	0	low
167	131	0		0	0		0.000795545			0			0.000795545				0		0.144789		0	0.0159109	0			0.575975	0.0151154	0.00636436	0.000795545				0.00795545	0.00795545	0.0167064	0.137629	0.0692124	0	2281.25	0	2281.25	IMC	ER+	2	low
168	136	0		0	0.0126706		0.0477583			0			0.0497076				0		0.0136452		0	0.215724	0.000324886			0.0318389	0.051332	0.0272904	0.0597791				0.116309	0.025666	0.24204	0.0945419	0.011371	0	2950.42	0	2950.42	IMC	ER+	5	high
169	138	0		0	0.000364299		0.00400729			0			0.137341				0		0.00765027		0	0.0200364	0			0.00947177	0.347541	0.0418944	0.00182149				0.00801457	0.0178506	0.374499	0.0138434	0.0156648	1	2342.08	1	851.667	IMC	ER+	0	low
170	144	0		0.00717846	0.211366		0.227916			0			0.00478564				0		0.0464606		0	0.0167498	0			0.241874	0.0153539	0.00578265	0.000199402				0.027318	0.00937188	0.114058	0.0508475	0.0207378	0	1855.42	0	1855.42	IMC	ER+	2	high
171	148	0		0	0.023766		0.0530165			0			0.0571298				0		0.0731261		0	0.0502742	0.000457038			0.000914077	0.0790676	0.0310786	0.000457038				0.024223	0.00868373	0.47532	0.106033	0.0164534	0	2007.5	1	121.667	IMC	ER+	0	high
172	150	0.00309023		0.00185414	0		0.00865266			0			0.00185414				0		0.57293		0	0.000618047	0			0.160692	0.00741656	0.197775	0				0.000618047	0.00432633	0.00741656	0.0154512	0.0173053	0	3132.92	0	1186.25	IMC	ER+	2	high
173	153	0		0	0		0.0191083			0			0.0163785				0		0.535942		0	0.000909918	0			0.00818926	0.0154686	0.0382166	0.000909918				0.0209281	0.0118289	0.11374	0.187443	0.0309372	0	4380	0	4380	IMC	ER+	0	high
174	154	0		0	0		0.00102249			0			0.0378323				0		0.170757		0	0.00613497	0			0	0.231084	0.0112474	0				0.0184049	0.00511247	0.374233	0.142127	0.00204499	0	2190	0	2190	IMC	ER+	0	low
175	156	0		0	0		0			0			0.0155211				0		0.13082		0	0.0288248	0			0.00443459	0.0687361	0.00665188	0.210643				0.115299	0	0.343681	0.0399113	0.0354767	0	5292.5	0	5292.5	IMC	ER+	3	low
176	157	0.00419287		0	0.00838574		0.0566038			0			0.0293501				0.00628931		0.314465		0	0.033543	0			0.136268	0.0733753	0.0230608	0.00209644				0.0293501	0	0.115304	0.157233	0.0104822	1	1338.33	1	638.75	IMC	ER+	2	high
177	159	0		0.10502	0.00307377		0.0215164			0			0.00973361				0		0.116291		0.00512295	0.017418	0			0.126537	0.0266393	0.00307377	0.0256148				0.0860656	0.00358607	0.319672	0.116803	0.013832	1	1764.17	1	851.667	IMC	ER+	6	high
178	16	0		0	0		0.0075			0			0.0575				0		0.1175		0	0.12	0			0.0075	0.115	0.0025	0				0.06	0.01	0.395	0.105	0.0025	0	2707.08	0	2707.08	IMC	ER+	0	low
179	160	0		0	0.000433088		0.00216544			0			0.0645301				0		0.0870507		0	0.161109	0			0.266349	0.190992	0.0034647	0.00129926				0.0155912	0.00563014	0.170637	0.0203551	0.0103941	0	5414.17	0	5414.17	IMC	ER+	2	low
180	161	0.000330688		0	0		0.00462963			0			0.00396825				0		0.0383598		0	0.0135582	0			0.506944	0.0251323	0.031746	0.00661376				0.0327381	0.00628307	0.166997	0.137897	0.0248016	1	1581.67	1	1581.67	IMC	ER+	2	low
181	165	0.000742942		0	0.00817236		0.0624071			0			0				0		0.368499		0	0	0			0.199108	0	0.0460624	0				0.0200594	0.00594354	0.0846954	0.162704	0.0416048	1	1825	1	1825	IMC	ER+	2	high
182	169	0		0.0672646	0.00103484		0.00206968			0			0.0858917				0		0.0362194		0	0.0158675	0			0.0172473	0.358744	0.00758882	0.0855467				0.0189721	0.00103484	0.260435	0.0372542	0.00482925	0	1764.17	0	1764.17	IMC	ER+	0	low
183	17	0.000671592		0	0.000671592		0.00402955			0			0.0083949				0		0.0856279		0	0.627602	0.000335796			0.0664876	0.0127602	0.0134318	0.00235057				0.0255205	0.0268637	0.0110813	0.0832774	0.0308932	0	2159.58	0	2159.58	IMC	ER+	5	low
184	170	0.002079		0	0.000693001		0.000693001			0			0.000693001				0		0.329175		0	0.001386	0			0.600832	0.01386	0.00623701	0.000693001				0.001386	0.000693001	0	0.017325	0.024255	0	456.25	1	456.25	IMC	ER+	2	low
185	174	0		0.000311042	0.000311042		0.00248834			0			0.0485226				0		0.0155521		0	0.0111975	0			0.0805599	0.660653	0.00528771	0.00342146				0.0205288	0.0161742	0.112597	0.0199067	0.00248834	0	2585.42	0	2585.42	IMC	ER+	0	low
186	18	0		0	0.000726744		0.00363372			0			0.0777616				0		0.000726744		0	0.00581395	0			0	0.476744	0.00218023	0				0.0239826	0.00145349	0.359012	0.0399709	0.00799419	0	3589.17	0	121.667	IMC	ER+	0	low
187	180	0.000526316		0.00157895	0.000526316		0.0505263			0.00105263			0				0		0.117368		0	0.000526316	0			0.602105	0.00473684	0.0110526	0				0.00473684	0.00421053	0.0489474	0.0421053	0.11	0	1977.08	0	1977.08	IMC	ER+	2	high
188	182	0		0	0		0			0			0.0459711				0		0.0547521		0	0.293905	0.000516529			0.25155	0.0748967	0.00568182	0				0.00826446	0.105888	0.118285	0.0392562	0.00103306	0	2007.5	0	1003.75	IMC	ER+	5	low
189	183	0.000602773		0	0.013261		0.0229054			0.000602773			0.0283303				0		0.122363		0	0.187462	0			0.00602773	0.111513	0.00904159	0				0.0126582	0.0066305	0.386377	0.0825799	0.00964436	0	2828.75	0	2828.75	IMC	ER+	5	high
190	186	0		0	0.00920079		0.191954			0			0.0373444				0		0.00974202		0.00108245	0.0151542	0.000360815			0.214324	0.133141	0.0981418	0				0.00324734	0.064586	0.127187	0.0589933	0.0355403	0	3528.33	0	3528.33	IMC	ER+	2	high
191	188	0		0.00746269	0		0.00331675			0			0.0190713				0		0.358209		0	0.00580431	0			0.00746269	0.250415	0.0315091	0.000829187				0.00746269	0.00746269	0.118574	0.176617	0.00580431	1	1338.33	1	1338.33	IMC	ER+	0	low
192	19	0		0.00340832	0		0.000681663			0			0.0163599				0		0.0882754		0	0.0937287	0			0.270279	0.109066	0.0105658	0.0316973				0.042604	0.00238582	0.278459	0.0422631	0.0102249	0	5931.25	0	5931.25	IMC	ER+	2	low
193	193	0.000368868		0	0.00368868		0.0424198			0			0.0228698				0		0.0398377		0	0.00184434	0.000368868			0.378827	0.0494283	0.0320915	0.000737735				0.00184434	0.0210255	0.0844707	0.233493	0.0866839	0	1003.75	1	669.167	IMC	ER+	2	high
194	194	0		0	0.0348653		0.0158479			0			0.00475436				0		0.575277		0	0.00950872	0			0.122029	0.0380349	0.0332805	0				0.0190174	0.00158479	0.00950872	0.114105	0.022187	0	3193.75	0	1095	IMC	ER+	2	high
195	196	0.00187266		0	0.00187266		0.0365169			0			0.0430712				0		0.0140449		0	0.0205993	0			0.0299625	0.188202	0.071161	0				0.0655431	0.00842697	0.441948	0.0720974	0.00468165	0	3224.17	0	3224.17	IMC	ER+	0	high
196	2	0.000487092		0.00194837	0.00194837		0.0238675			0			0.0282513				0		0.132002		0	0.196785	0.000487092			0.0511447	0.0759864	0.0233804	0.00389674				0.00389674	0.010716	0.274233	0.146615	0.0243546	0	3072.08	0	3072.08	IMC	ER+	5	high
197	200	0.0054615		0	0.00054615		0.0289459			0.00054615			0.00382305				0.00054615		0.125614		0	0.0229383	0			0.682141	0.0158383	0.0103768	0				0.00873839	0.0010923	0.0502458	0.0360459	0.00709995	0	4532.08	0	4471.25	IMC	ER+	2	high
198	201	0.000464253		0	0.000464253		0.0134633			0			0				0		0.215877		0	0.00324977	0			0.299443	0.00324977	0.00742804	0				0.090065	0.0185701	0.0352832	0.222377	0.090065	0	1642.5	0	1642.5	IMC	ER+	2	high
199	202	0.000932401		0.0167832	0.0027972		0.00606061			0			0.00512821				0.0004662		0.134732		0	0.0004662	0			0.534266	0.00932401	0.0149184	0.0027972				0.0177156	0.0121212	0.00932401	0.192541	0.039627	0	669.167	1	0	IMC	ER+	2	low
200	205	0.00365408		0.000609013	0.00121803		0.0176614			0			0.000609013				0.000609013		0.11084		0	0.00669915	0			0.609622	0.0267966	0.0487211	0.000609013				0.0152253	0.00669915	0.0255786	0.110231	0.0146163	0	1155.83	1	1034.17	IMC	ER+	2	high
201	206	0		0.00933956	0.00333556		0.0306871			0			0.00800534				0		0.0260173		0	0.243496	0			0.00733823	0.0433622	0.00133422	0.190127				0.166778	0.00133422	0.216144	0.0500334	0.00266845	0	3680.42	0	3680.42	IMC	ER+	5	high
202	207	0		0.0966164	0.000407664		0.00693029			0.000407664			0				0		0.253975		0.00122299	0.00733795	0			0.400326	0.00774562	0.00896861	0.0244598				0.0224215	0.00407664	0.0550347	0.0693029	0.0407664	0	2342.08	1	2342.08	IMC	ER+	2	low
203	208	0		0	0.000688231		0.00344116			0			0.00206469				0		0.368204		0	0.0330351	0			0.300069	0.0323469	0.00412939	0				0.017894	0.0110117	0.0763937	0.0977288	0.0529938	0	2220.42	0	2220.42	IMC	ER+	2	low
204	210	0		0	0.000529661		0.00264831			0			0.0572034				0		0.115996		0	0	0			0.00211864	0.294492	0.0111229	0				0.0646186	0.00847458	0.358051	0.0556144	0.0291314	0	2129.17	0	2129.17	IMC	ER+	0	low
205	211	0		0.0022818	0		0.0199658			0			0.187108				0		0.115231		0	0.00399315	0			0.022818	0.389618	0.0159726	0				0	0.00627496	0.193953	0.022818	0.0199658	0	4075.83	0	4075.83	IMC	ER+	0	high
206	216	0		0	0.000614251		0.012285			0			0.153563				0		0.029484		0	0.00798526	0			0.116708	0.242629	0.00982801	0				0.00859951	0.00429975	0.353808	0.0472973	0.0128993	0	3345.83	1	2190	IMC	ER+	0	high
207	217	0		0.00421319	0.0117969		0.048241			0.01917			0.0408679				0		0.019802		0	0.0393933	0.000210659			0.0109543	0.0516115	0.00947967	0.100485				0.0882663	0.00610912	0.406783	0.131662	0.0109543	0	4410.42	0	4410.42	IMC	ER+	3	high
208	219	0		0.00346535	0.000990099		0.00990099			0			0.161881				0		0.184653		0	0.0376238	0			0.000990099	0.169307	0.0108911	0.0366337				0.0732673	0.0029703	0.20198	0.0787129	0.0267327	0	3558.75	0	3558.75	IMC	ER+	0	high
209	222	0.00119474		0	0.00119474		0.0083632			0			0.0254879				0		0.0227001		0	0.000398248	0			0.492632	0.158503	0.00995619	0.00238949				0.0589407	0.0083632	0.137395	0.0378335	0.0346476	0	1764.17	0	1764.17	IMC	ER+	2	high
210	223	0		0.0151738	0.00146843		0.00734214			0			0.0288791				0		0.0181106		0	0.0195791	0			0.00881057	0.487029	0.0249633	0.00881057				0.0107685	0.0083211	0.303475	0.0518845	0.00538424	0	2281.25	0	2281.25	IMC	ER+	0	low
211	225	0		0.000844595	0.00126689		0.00422297			0			0.0903716				0		0.00633446		0	0.373311	0			0.00464527	0.243243	0.00380068	0.00591216				0.0130912	0.0705236	0.13598	0.0232264	0.0232264	0	547.5	1	273.75	IMC	ER+	5	low
212	226	0		0	0.000524246		0.00393185			0			0.0125819				0		0.00131062		0.000262123	0.413106	0			0.394233	0.0760157	0.00183486	0.000524246				0.0241153	0.000524246	0.0262123	0.0131062	0.0317169	0	4349.58	0	4349.58	IMC	ER+	5	low
213	233	0		0	0		0.0530864			0			0.00185185				0		0.380247		0	0.0938272	0			0.298148	0.00802469	0.0197531	0				0.00432099	0.00308642	0.0222222	0.0703704	0.0450617	0	1855.42	0	1855.42	IMC	ER+	2	high
214	234	0		0.0184255	0		0.00893356			0.595757			0.00781686				0		0.0217755		0	0.0122836	0			0.0156337	0.00167504	0.025684	0				0.00781686	0.0407594	0.0731435	0.0424344	0.127862	1	2950.42	1	2859.17	IMC	ER+	6	high
215	237	0		0.000480538	0		0.0110524			0			0.0547814				0		0.259491		0	0.162902	0			0.00384431	0.0360404	0.0245074	0.000480538				0.0120135	0.0172994	0.349351	0.0543008	0.0134551	0	2585.42	0	395.417	IMC	ER+	5	high
216	238	0		0.000744048	0.000496032		0.00570437			0			0.00868056				0		0.154762		0.000496032	0.0815972	0			0.284474	0.0228175	0.0248016	0.0275298				0.106895	0.00644841	0.156994	0.0949901	0.0225694	0	7087.08	0	4258.33	IMC	ER+	2	low
217	24	0		0.00110742	0		0.00221484			0.00221484			0.0166113				0		0.0852713		0.00110742	0.0177187	0			0.047619	0.30454	0.00110742	0.0675526				0.101883	0	0.321152	0.0265781	0.00332226	1	3193.75	1	2737.5	IMC	ER+	0	low
218	240	0		0	0.00163043		0.026087			0			0.0146739				0		0.0907609		0	0.0211957	0			0.558152	0.0831522	0.00326087	0.00706522				0.00923913	0.0228261	0.075	0.0434783	0.0434783	0	5018.75	0	5018.75	IMC	ER+	2	high
219	242	0.00278662		0.000398089	0.00159236		0.0632962			0			0.013535				0.000398089		0.178344		0	0.000398089	0			0.431927	0.138137	0.0167197	0				0.000398089	0.00517516	0.0688694	0.0477707	0.0302548	0	2676.67	1	2220.42	IMC	ER+	2	high
220	243	0		0.0101351	0.00168919		0.0185811			0			0.00168919				0		0.0641892		0.00506757	0.0101351	0			0.0574324	0	0.0152027	0.0810811				0.238176	0	0.170608	0.244932	0.0810811	0	1764.17	0	1764.17	IMC	ER+	3	high
221	245	0.0040253		0	0.00258769		0.0273145			0.000575043			0.0520414				0.000862565		0.0379528		0	0.0129385	0.00575043			0.591144	0.0572168	0.0184014	0.000287522				0.00345026	0.0557792	0.0569293	0.0491662	0.0235768	0	2859.17	1	2859.17	IMC	ER+	2	high
222	246	0		0	0		0.00496032			0.000992063			0.00297619				0		0.0218254		0	0.122024	0			0.695437	0.0178571	0.0257937	0				0.00496032	0.0198413	0.0406746	0.0218254	0.0208333	0	2250.83	1	1429.58	IMC	ER+	2	low
223	247	0		0.0027416	0.000685401		0.0013708			0			0.0462646				0		0.0305003		0	0.0253598	0			0.274503	0.074366	0.0723098	0.0140507				0.14085	0.00376971	0.19671	0.0901302	0.0263879	0	3710.83	0	3710.83	IMC	ER+	2	low
224	248	0		0	0.00525394		0.00875657			0			0.0770578				0		0.00875657		0	0.0420315	0			0.00525394	0.220665	0.0192644	0.00525394				0.0525394	0.0122592	0.464098	0.0770578	0.00175131	0	1703.33	0	1703.33	IMC	ER+	0	high
225	25	0		0	0		0.000591891			0			0.0195324				0		0.00355135		0	0.0233797	0			0.01095	0.837526	0.00147973	0				0.00917431	0.0118378	0.0594851	0.0219	0.000591891	1	3102.5	1	2068.33	IMC	ER+	0	low
226	250	0		0.00218103	0.00163577		0.00381679			0			0.0676118				0		0.139586		0	0.00981461	0			0.205016	0.230098	0.0119956	0.00708833				0.0338059	0.00599782	0.0976009	0.174482	0.00926936	0	6083.33	0	4775.42	IMC	ER+	2	low
227	252	0.00176056		0.00308099	0.000440141		0.0184859			0			0.0211268				0.0022007		0.0303697		0	0.0246479	0			0.380282	0.150968	0.0118838	0.00748239				0.0202465	0	0.290933	0.0294894	0.00660211	0	3741.25	1	1003.75	IMC	ER+	2	high
228	253	0		0	0.00907258		0.00806452			0			0.00201613				0		0.0302419		0	0.25	0.00100806			0.0272177	0.0241935	0	0.0221774				0.230847	0.00100806	0.278226	0.111895	0.00403226	0	3406.67	0	3406.67	IMC	ER+	5	low
229	256	0.000429923		0	0		0.00214961			0			0.0503009				0		0.0748065		0	0.00171969	0			0.143164	0.121238	0.0305245	0.00300946				0.0356836	0.00687876	0.208083	0.297077	0.0249355	0	2615.83	0	2615.83	IMC	ER+	2	low
230	257	0		0	0.000293169		0.00351803			0			0.0677221				0		0.00498388		0	0.168865	0			0.00791557	0.545001	0.0257989	0.000879507				0.00615655	0.0343008	0.0990912	0.0211082	0.0143653	0	4684.17	0	2980.83	IMC	ER+	0	low
231	258	0		0.0308071	0.00554529		0.0110906			0			0.00800986				0		0.000616143		0	0.0375847	0			0.298213	0.0443623	0.0141713	0.0110906				0.0462107	0.00554529	0.380776	0.0893407	0.0166359	0	2433.33	0	2433.33	IMC	ER+	2	high
232	259	0		0	0.00106082		0.0205092			0			0.0137907				0		0.0682461		0	0.521924	0.00106082			0.0346535	0.0152051	0.0374823	0				0.00777935	0.0205092	0.0484441	0.188826	0.0205092	0	3802.08	1	3011.25	IMC	ER+	5	high
233	260	0.00102093		0	0.000510465		0.00765697			0.00102093			0.00765697				0		0.128637		0	0.00102093	0			0.664114	0.0321593	0.0148035	0.00102093				0.000510465	0.00612557	0.0199081	0.0974987	0.0163349	0	1794.58	0	1794.58	IMC	ER+	2	low
234	261	0		0	0.000401284		0.0898876			0			0.0694222				0		0.0076244		0	0.215891	0			0.0617978	0.0806581	0.0794543	0.000401284				0.00842697	0.0369181	0.272071	0.0288925	0.0481541	0	2433.33	0	2433.33	IMC	ER+	5	high
235	267	0		0	0.000726744		0.00218023			0			0.0915698				0		0.065407		0	0.383721	0.000726744			0.0174419	0.108285	0.0101744	0				0.0181686	0.00726744	0.226744	0.0588663	0.00872093	1	395.417	1	0	IMC	ER+	5	low
236	269	0		0.000623441	0.000311721		0.00187032			0			0.0105985				0		0.0791771		0	0.0183915	0			0.411471	0.133416	0.0352244	0.0015586				0.0997506	0.000935162	0.114401	0.0701372	0.0221322	0	4562.5	0	4562.5	IMC	ER+	2	low
237	274	0		0	0.0046729		0.0350467			0			0.0046729				0		0.399533		0	0.00233645	0			0.0443925	0.0280374	0.00233645	0				0.0607477	0.0046729	0.334112	0.0747664	0.0046729	0	5201.25	0	5201.25	IMC	ER+	2	high
238	276	0		0	0.000320924		0.00738126			0			0.000962773				0		0.0147625		0.812259	0.0147625	0			0.012516	0.00609756	0.00609756	0				0.00288832	0.00609756	0.0600128	0.0182927	0.0375481	1	1672.92	1	1003.75	IMC	ER+	6	low
239	282	0		0	0		0.0010805			0.00270124			0.00324149				0		0.0367369		0	0.00270124	0			0.680713	0.0221502	0.0102647	0				0.00216099	0.00324149	0.0594273	0.149109	0.0264722	0	4380	0	4380	IMC	ER+	2	low
240	283	0		0	0.000528541		0.0417548			0			0.0877378				0		0.0153277		0	0.00475687	0			0.280127	0.142178	0.00739958	0.00105708				0.00369979	0.000528541	0.384778	0.0206131	0.00951374	0	4288.75	0	4288.75	IMC	ER+	2	high
241	284	0		0	0.00921187		0.0921187			0.00204708			0.00307062				0.00102354		0.206755		0.00102354	0.00204708	0			0.265097	0.011259	0.0634596	0				0.0225179	0.0102354	0.172979	0.0931423	0.0440123	0	5140.42	0	5140.42	IMC	ER+	2	high
242	285	0		0	0		0.000649773			0			0.0201429				0		0.173164		0	0.0422352	0			0.0341131	0.661793	0.0149448	0.000324886				0.00324886	0.0162443	0.0129955	0.0178687	0.0022742	0	2037.92	0	2037.92	IMC	ER+	0	low
243	29	0		0	0		0.00135318			0			0.194858				0		0.014885		0	0.265223	0			0.0230041	0.152909	0	0				0	0.00135318	0.335589	0.0108254	0	1	334.583	1	334.583	IMC	ER+	5	low
244	3	0		0.0353448	0.000862069		0.00862069			0			0.00172414				0		0.368966		0	0.00517241	0			0.173276	0.0344828	0.0560345	0.0198276				0.00517241	0.00258621	0.0275862	0.25	0.0103448	1	699.583	1	699.583	IMC	ER+	2	high
245	31	0		0.0105232	0.000300661		0			0			0.106434				0		0.0766687		0	0.0039086	0			0.00360794	0.437763	0.00180397	0.039988				0.0231509	0.00240529	0.254961	0.03638	0.00210463	0	730	0	730	IMC	ER+	0	low
246	34	0		0.00440529	0		0.00936123			0			0.111233				0		0.297907		0	0.0209251	0			0.248899	0.0980176	0.0176211	0.00165198				0.00991189	0.0220264	0.0401982	0.112885	0.00495595	0	2920	0	2920	IMC	ER+	2	high
247	38	0		0.00165198	0		0.00385463			0.758811			0				0		0.00440529		0	0	0			0.000550661	0	0.0947137	0				0	0	0.0027533	0	0.13326	0	2646.25	0	2646.25	IMC	ER+	6	low
248	4	0		0	0		0			0			0				0		0.642276		0	0.0141207	0			0.290543	0.000427899	0.00727428	0				0	0.00941378	0.00299529	0.0154044	0.0175439	0	1916.25	0	1916.25	IMC	ER+	2	low
249	40	0		0.0320937	0.00305655		0.0239429			0			0.0305655				0		0.0626592		0	0.0361691	0			0.188487	0.195619	0.00764137	0.0020377				0.0356597	0.00305655	0.253693	0.101375	0.0239429	0	3345.83	0	3345.83	IMC	ER+	2	high
250	41	0		0	0		0.000411692			0			0.116509				0		0.05352		0.000411692	0.0436394	0			0.353232	0.200906	0.00288184	0.0049403				0.0205846	0.00452861	0.10457	0.0918073	0.00205846	1	425.833	1	425.833	IMC	ER+	2	low
251	42	0		0	0		0.0015361			0.000768049			0.00691244				0		0.0222734		0	0.135945	0			0.402458	0.0675883	0.0238095	0				0.0345622	0.00460829	0.185868	0.0867896	0.0268817	0	5748.75	0	5748.75	IMC	ER+	2	low
252	43	0.00243457		0	0.0809495		0.321972			0			0.00121729				0.00182593		0.0139988		0.000608643	0.00243457	0			0.231284	0.0273889	0.0304321	0				0.00791236	0.00608643	0.177724	0.0699939	0.0237371	1	1672.92	1	1612.08	IMC	ER+	2	high
253	44	0.000912825		0	0		0.0146052			0			0.0620721				0		0.124144		0	0.00775901	0			0.0100411	0.344135	0.0260155	0.00456413				0.0264719	0.160201	0.094021	0.0547695	0.0702875	0	3285	0	3285	IMC	ER+	0	high
254	48	0		0	0.000813339		0.000406669			0			0.0801139				0		0.0101667		0	0.560797	0.000406669			0.000813339	0.0626271	0.0325336	0				0	0.00203335	0.223261	0.0130134	0.0130134	1	60.8333	1	60.8333	IMC	ER+	5	low
255	50	0		0.00805369	0		0.0657718			0.00313199			0.00626398				0		0.238031		0	0	0.00581655			0.00581655	0.00178971	0.00939597	0.00536913				0.0259508	0.0120805	0.101566	0.0868009	0.424161	1	456.25	1	152.083	IMC	ER+	6	high
256	51	0		0	0.000808407		0.00485044			0			0.0105093				0		0.110752		0	0.366209	0			0.021827	0.0323363	0.101051	0				0.00485044	0.00242522	0.295069	0.0371867	0.0121261	0	4349.58	0	4349.58	IMC	ER+	5	low
257	53	0		0.00447427	0.00167785		0.00111857			0			0.0234899				0		0.185682		0	0.282438	0			0.0100671	0.11745	0.00950783	0.000559284				0.0279642	0.0033557	0.295302	0.0290828	0.00782998	0	5322.92	0	5322.92	IMC	ER+	5	low
258	54	0.000434783		0.0243478	0		0.0026087			0			0.0282609				0		0.00913043		0	0.331304	0.000434783			0.0178261	0.0430435	0.023913	0.00173913				0.06	0.00391304	0.390435	0.0321739	0.0304348	1	212.917	1	212.917	IMC	ER+	5	low
259	55	0		0	0.00176056		0.00528169			0			0.0246479				0		0.459507		0	0.164613	0			0.131162	0.0202465	0.0184859	0.000880282				0.00616197	0.00264085	0.0739437	0.0836268	0.00704225	0	3467.5	1	2676.67	IMC	ER+	5	low
260	56	0		0	0.00456969		0.0186596			0			0.10396				0		0.0674029		0	0.000380807	0			0.00152323	0.308454	0.0133283	0				0.00837776	0.0148515	0.421935	0.0323686	0.00418888	0	2737.5	0	2737.5	IMC	ER+	0	high
261	57	0		0.00414508	0.0466321		0.0632124			0.00103627			0.0321244				0		0.0932642		0	0.0362694	0			0.0176166	0.0518135	0.00103627	0.0165803				0.12228	0.00103627	0.401036	0.0891192	0.0227979	0	3954.17	0	3954.17	IMC	ER+	0	high
262	58	0		0.00442363	0.0078064		0.0333073			0			0.0257611				0		0.00234192		0	0.0117096	0			0.519386	0.221181	0.00884725	0.00494405				0.00442363	0.00806661	0.130107	0.010929	0.00676555	0	5505.42	0	5505.42	IMC	ER+	2	high
263	6	0		0	0.0177936		0.0185053			0			0.0327402				0		0.16726		0	0.052669	0			0.421352	0.0149466	0.00711744	0.00213523				0.0604982	0.0135231	0.0868327	0.0911032	0.0135231	0	2402.92	0	2402.92	IMC	ER+	2	high
264	63	0		0	0.000341297		0.00204778			0			0.00204778				0		0.0372014		0	0.00375427	0			0.802048	0.0614334	0.00170648	0.00136519				0.00307167	0.0119454	0.0457338	0.0177474	0.00955631	1	2707.08	1	2707.08	IMC	ER+	2	low
265	68	0		0.00314136	0.00314136		0.00209424			0			0.00890052				0		0.269634		0	0.0340314	0			0.118848	0.22356	0.0115183	0.00680628				0.0638743	0.00366492	0.0832461	0.142932	0.0246073	0	5140.42	0	5140.42	IMC	ER+	0	low
266	7	0		0	0.000336474		0.00201884			0			0.0427322				0		0.0541723		0	0.256393	0			0.122476	0.0683042	0	0				0.0077389	0.00201884	0.421265	0.0205249	0.00201884	1	1125.42	1	1125.42	IMC	ER+	5	low
267	70	0		0	0.00295608		0.0430743			0			0.158361				0		0.0194257		0	0.00422297	0			0.00211149	0.157095	0.0228041	0.000422297				0.00253378	0.0202703	0.46875	0.0933277	0.00464527	0	2950.42	0	2950.42	IMC	ER+	1	high
268	72	0		0	0		0.00632911			0			0.0738397				0		0.159283		0	0.00158228	0			0.3423	0.122363	0.0495781	0.000527426				0.00263713	0.0901899	0.0564346	0.085443	0.00949367	0	5657.5	0	5657.5	IMC	ER+	2	low
269	73	0		0	0.00845196		0.0680605			0			0.00711744				0		0.0733986		0	0.00489324	0			0.353203	0.0142349	0.0427046	0.00044484				0.00845196	0.00978648	0.168149	0.211299	0.0298043	0	2068.33	0	2068.33	IMC	ER+	2	high
270	74	0.000598444		0	0.000598444		0.00119689			0			0.0305206				0.00119689		0.0149611		0	0.182525	0			0.622382	0.0383004	0.0185518	0.00777977				0.0179533	0.0131658	0.00598444	0.0347098	0.0095751	0	2190	0	2190	IMC	ER+	2	low
271	80	0		0.0369465	0.000271665		0.00135833			0			0.0355882				0		0.149959		0	0.0171149	0			0.00543331	0.4257	0.00516164	0.00244499				0.0192882	0.00814996	0.146428	0.103776	0.0423798	1	2311.67	1	2311.67	IMC	ER+	0	low
272	83	0.000216263		0.00237889	0.0261678		0.176471			0			0.0389273				0		0.0302768		0	0.0075692	0.000432526			0.0134083	0.0516869	0.0224913	0.132353				0.0683391	0.00605536	0.305796	0.100779	0.0166522	0	3497.92	0	3497.92	IMC	ER+	3	high
273	86	0		0	0.00124844		0.00187266			0			0.397628				0		0.0717853		0	0	0			0	0.218477	0.00873908	0				0.00499376	0.00187266	0.241573	0.0318352	0.019975	1	1338.33	1	1277.5	IMC	ER+	1	low
274	9	0		0	0		0.000933707			0			0.194211				0		0.0985061		0	0.252568	0			0.00233427	0.320261	0.00373483	0				0.00746965	0.0177404	0.0452848	0.0527544	0.00420168	1	973.333	1	212.917	IMC	ER+	0	low
275	91	0		0	0		0.000947867			0			0.000315956				0		0.177251		0	0.0347551	0			0.682464	0.0110585	0.00631912	0.000315956				0	0.00347551	0.0205371	0.0505529	0.0120063	0	5931.25	0	5931.25	IMC	ER+	2	low
276	94	0		0.00450248	0		0.0297163			0			0.0198109				0		0.142278		0	0.000450248	0			0.461504	0.0360198	0.0108059	0.00720396				0.0189104	0.0202611	0.0900495	0.118415	0.040072	0	2068.33	1	517.083	IMC	ER+	2	high
277	95	0		0.000892459	0		0.00356983			0.000446229			0.000446229				0		0.21062		0	0.137885	0			0.368139	0.0254351	0.0423918	0.00267738				0.0200803	0.00580098	0.0205266	0.13967	0.021419	0	4623.33	1	4440.83	IMC	ER+	2	low
278	97	0		0	0		0			0			0.00354484				0		0.0545906		0	0.00460829	0			0.630273	0.0450195	0.00886211	0.00177242				0.00460829	0.000354484	0.0737327	0.164835	0.00779865	0	3254.58	1	456.25	IMC	ER+	2	low
279	98	0.000504032		0	0		0.00100806			0			0.0120968				0		0.0262097		0	0.00302419	0			0.37248	0.295867	0.0015121	0.00806452				0.0665323	0.00302419	0.155242	0.047379	0.00705645	1	3011.25	1	3011.25	IMC	ER+	2	low
280	Z1	0		0	0		0.0103792			0			0.00199601				0		0.25509		0	0.464271	0			0.0235529	0.0011976	0.0103792	0				0.00638723	0.00479042	0.0323353	0.1501	0.039521	0		0		IMC	ER+	5	high
281	Z11	0		0	0.000892459		0.00669344			0.000892459			0.00937082				0		0.182954		0.00312361	0.0240964	0			0.468541	0.0120482	0.0133869	0				0.00580098	0.00937082	0.0209728	0.176261	0.0655957	0		0		IMC	ER+	2	low
282	Z14	0		0	0		0.00500911			0			0.0100182				0		0.185337		0	0.0173042	0.000910747			0.557832	0.0223133	0.00819672	0				0.00227687	0.0368852	0.0163934	0.0938069	0.0437158	0		0		IMC	ER+	2	low
283	Z15	0		0.00334697	0.000371885		0.0126441			0			0.00557828				0		0.307549		0	0.359613	0			0.0342135	0.00297508	0.0171067	0.00297508				0.0115284	0.00371885	0.0412793	0.151357	0.0457419	0		0		IMC	ER+	5	high
284	Z2	0		0.000479157	0.00143747		0.0114998			0			0.0297077				0		0.159559		0.000479157	0.070436	0			0.286057	0.0699569	0.00958313	0.00718735				0.0225204	0.0239578	0.133206	0.118831	0.055103	0		0		IMC	ER+	2	high
285	Z20	0		0.016957	0.000464576		0.000696864			0			0.000696864				0		0.186527		0	0.0341463	0			0.606969	0.00743322	0.00673635	0.000929152				0.0097561	0.0167247	0.015331	0.0583043	0.0383275	0		0		IMC	ER+	2	low
286	Z24	0		0	0.000762777		0.00114416			0.000762777			0.0816171				0		0.0678871		0	0.186117	0			0.267735	0.136537	0.00305111	0.000381388				0.0247902	0.0190694	0.105263	0.0758963	0.0289855	0		0		IMC	ER+	2	low
287	Z25	0		0.0317839	0.023242		0.0546285			0			0.0278109				0		0.132896		0.0363528	0.0164879	0.000198649			0.461859	0.0500596	0.0148987	0.0101311				0.00774732	0.0182757	0.0415177	0.0355582	0.0365515	0		0		IMC	ER+	2	high
288	Z26	0		0.0241182	0.000301477		0.00934579			0			0.000301477				0		0.24902		0.00120591	0.0039192	0			0.445885	0.0105517	0.00964727	0.00844136				0.0319566	0.00482364	0.0310522	0.11637	0.05306	0		0		IMC	ER+	2	high
289	Z27	0		0.001044	0.0128262		0.215213			0.000298285			0.00551827				0		0.109471		0.000149142	0.0598061	0			0.251305	0.00820283	0.0422073	0.0178971				0.0214765	0.0592095	0.0246085	0.0915735	0.0791946	0		0		IMC	ER+	2	high
290	Z3	0		0.0393191	0.00311676		0.0112683			0			0.00982978				0		0.082714		0.00383601	0.0417166	0.000239751			0.416447	0.0225366	0.0103093	0.0246943				0.0421961	0.00815152	0.130424	0.107169	0.0460321	0		0		IMC	ER+	2	high
291	Z30	0		0.104754	0.00967606		0.00673117			0.00420698			0.00420698				0		0.0866639		0	0.0105175	0			0.0555322	0.00168279	0.000841397	0.0332352				0.0122003	0.0206142	0.0231384	0.0298696	0.59613	0		0		IMC	ER+	6	low
292	Z31	0		0.000191388	0.00248804		0.0599043			0			0.000382775				0		0.0600957		0.624306	0.0116746	0			0.045933	0.00440191	0.00842105	0.00248804				0.0195215	0.0124402	0.0139713	0.037512	0.0962679	0		0		IMC	ER+	6	high
293	Z39	0		0	0.00136054		0.0231293			0			0.00136054				0		0.171429		0.00136054	0.00136054	0			0.553741	0.00816327	0.0231293	0				0	0.0258503	0.062585	0.103401	0.0231293	0		0		IMC	ER+	2	high
294	Z4	0		0.0191412	0.00103466		0.00775996			0			0.00206932				0		0.288153		0.00775996	0.00465598	0			0.363166	0.0067253	0.0279359	0.00310398				0.0175892	0.00569064	0.101914	0.102431	0.0408691	0		0		IMC	ER+	2	low
295	Z40	0		0.0118679	0.00412797		0.0546956			0			0.0203818				0		0.126419		0.000515996	0.0479876	0			0.358101	0.0314757	0.0159959	0.0549536				0.0451496	0.0239938	0.0939112	0.0745614	0.0358617	0		0		IMC	ER+	2	high
296	Z42	0		0.00279174	0		0.00167504			0			0.0100503				0		0.355667		0	0.0195422	0			0.366834	0.0357342	0.0117253	0.00223339				0.0217755	0.0173088	0.0374093	0.0926857	0.0245673	0		0		IMC	ER+	2	low
297	Z43	0.000486618		0.000973236	0		0.0199513			0			0.00340633				0		0.227251		0.000486618	0.244282	0.000486618			0.243796	0.0462287	0.0316302	0				0.0126521	0.00827251	0.0652068	0.0510949	0.0437956	0		0		IMC	ER+	5	high
298	Z44	0		0	0.000675447		0.00776765			0.000337724			0				0		0.430935		0.00236407	0.286727	0			0.0459304	0.00607903	0.00945626	0.000675447				0.0222898	0.0101317	0.0347855	0.101655	0.0401891	0		0		IMC	ER+	5	low
299	Z46	0		0.000757002	0.00302801		0.0476911			0			0.00681302				0		0.197578		0.0688872	0.0355791	0			0.25511	0.00302801	0.016654	0.016654				0.0719152	0.01514	0.0613172	0.17184	0.0280091	0		0		IMC	ER+	2	high
300	Z47	0.000182249		0.00273373	0.0156734		0.138874			0			0.00564972				0		0.228176		0	0.249134	0.000364498			0.0882085	0.0107527	0.0153089	0.000546747				0.0320758	0.00637871	0.0603244	0.0763623	0.0692546	0		0		IMC	ER+	5	high
301	Z48	0.000182017		0	0.0313069		0.295413			0.000182017			0.00182017				0		0.211867		0	0.0420459	0.00364033			0.190936	0.00782672	0.0354933	0.00127412				0.0253003	0.0600655	0.0211139	0.0460502	0.0254823	0		0		IMC	ER+	2	high
302	Z49	0		0.0288619	0.00798693		0.0969323			0.000181521			0.00235977				0		0.148484		0.00108913	0.0217825	0.000363042			0.393356	0.00907606	0.0123434	0.0205119				0.0266836	0.0372118	0.0392086	0.102378	0.051189	0		0		IMC	ER+	2	high
303	Z5	0		0.0652418	0.00281215		0.00787402			0			0.00449944				0		0.312148		0.00056243	0.0545557	0			0.0247469	0.0213723	0.015748	0.0787402				0.16198	0.00056243	0.0590551	0.134983	0.0551181	0		0		IMC	ER+	3	low
304	Z50	0		0	0.000328299		0.0026264			0			0.0722259				0		0.179908		0.000328299	0.00426789	0			0.350952	0.159225	0.0016415	0				0	0.0311884	0.167433	0.0226527	0.00722259	0		0		IMC	ER+	2	low
305	Z51	0.000254972		0.00713921	0.00535441		0.036716			0			0.00356961				0		0.174146		0	0.308516	0			0.221826	0.00764916	0.0132585	0.00229475				0.00968893	0.0247323	0.0257522	0.0915349	0.0675676	0		0		IMC	ER+	5	high
306	Z52	0.000308261		0.000616523	0.0468557		0.256782			0			0.00924784				0		0.140259		0.000308261	0.0317509	0.000924784			0.0869297	0.00832306	0.0607275	0				0.00308261	0.0628853	0.127928	0.130086	0.032984	0		0		IMC	ER+	2	high
307	Z55	0.000254065		0	0.00279472		0.0198171			0.00127033			0.00330285				0		0.164126		0.00050813	0.373222	0.000254065			0.193089	0.0104167	0.047002	0.00228659				0.0457317	0.00482724	0.0378557	0.0330285	0.0602134	0		0		IMC	ER+	5	high
308	Z56	0		0	0.00389688		0.0980216			0			0.0533573				0		0.0626499		0	0.327638	0			0.052458	0.0419664	0.0791367	0				0.00899281	0.00479616	0.220024	0.0239808	0.0230815	0		0		IMC	ER+	5	high
309	Z58	0		0	0.000755002		0.0192525			0			0.01812				0		0.0460551		0	0.017365	0			0.425444	0.0577576	0.0343526	0.000377501				0.0324651	0.0513401	0.104568	0.0800302	0.112118	0		0		IMC	ER+	2	high
310	Z61	0		0.00617284	0.00108932		0.0363108			0			0.00326797				0		0.262527		0.00762527	0.00653595	0			0.446986	0.0174292	0.0272331	0.00290487				0.0279593	0.00762527	0.0475672	0.0664488	0.0323166	0		0		IMC	ER+	2	high
311	Z62	0.000287522		0	0.0692927		0.0874066			0			0.00287522				0		0.1613		0	0.0143761	0			0.466647	0.0152386	0.0437033	0				0.00517539	0.0106383	0.0322024	0.0543416	0.0365152	0		0		IMC	ER+	2	high
312	Z64	0		0.0178883	0		0.0100349			0			0.0113438				0		0.243019		0.0004363	0.0148342	0			0.339878	0.0191972	0.0091623	0.0287958				0.065445	0.0026178	0.0859511	0.104276	0.0471204	0		0		IMC	ER+	2	high
313	Z67	0		0.0867888	0.00289296		0.0221794			0			0.00096432				0		0.271938		0.0347155	0.00675024	0			0.00289296	0.00289296	0.0183221	0.0877531				0.235294	0.00578592	0.0192864	0.117647	0.0838959	0		0		IMC	ER+	6	high
314	Z69	0		0.00117925	0.000393082		0.0184748			0			0.0153302				0		0.147799		0	0.0224057	0			0.0856918	0.448113	0.0208333	0.00117925				0.0149371	0.00511006	0.0896226	0.105739	0.0231918	0		0		IMC	ER+	0	high
315	Z70	0.000371195		0.00111359	0.00148478		0.0074239			0			0.00148478				0		0.475501		0	0.150334	0			0.0753526	0.0144766	0.013363	0.00185598				0.0211581	0.00296956	0.049369	0.133259	0.0504826	0		0		IMC	ER+	5	low
316	Z8	0		0.00275926	0.0429984		0.0335709			0			0.0165555				0		0.0434583		0.00160957	0.381237	0			0.0995631	0.0294321	0.0294321	0.0197747				0.0719706	0.0351805	0.0340308	0.0866866	0.0717406	0		0		IMC	ER+	5	high
317	Z9	0		0	0.0265358		0.181025			0			0.0105416				0		0.0670665		0	0.039622	0.000545256			0.36932	0.0281716	0.0314431	0.00290803				0.0143584	0.0178117	0.0903308	0.0705198	0.0498001	0		0		IMC	ER+	2	high
318	00-18339-2E			0	0		0.0301822	0.0196469	0	0		0.0105353	0.00626424	0.000854214			0.00113895	0.00768793					0.00711845	0.00370159		0.805809	0.0523918	0.00370159	0.00455581					0	0.0364465	0.0375854	0.00256264	0	4788	1	3822	cycIF	ER+	2	low
319	00-25691-4E			0	0		0.0408654	0.0291466	0.0147236	0.00345553		0.0117188	0.0249399	0.00540865			0	0.104868					0.00135216	0		0.265925	0.328425	0.0120192	0.0121695					0	0.0617488	0.111629	0.01247	1	4580	1	4035	cycIF	ER+	2	high
320	01-24001-1O			0.00386915	0		0.0175871	0.00809005	0.00281393	0		0.00949701	0.0133662	0.00175871			0.762926	0.0126627					0.000351741	0		0.00105522	0.00738656	0.00984875	0.0193458					0.00246219	0.0172353	0.116778	0.0105522	1	1344	1	286	cycIF	ER+	6	low
321	01-5730-4A			0.00135034	0		0.0387097	0.00900225	0.000450113	0.0012003		0.0297074	0.0817704	0.0177044			0	0.0637659					0.0024006	0.000300075		0.00390098	0.474719	0.0130533	0.0268567					0.0096024	0.0108027	0.248912	0.00450113	1	2315	1	475	cycIF	ER+	0	low
322	02-7281-5E			0.00331675	0		0.104478	0.102819	0	0		0.00165837	0.0232172	0.00165837			0.00829187	0.0232172					0.180763	0		0	0.300166	0.00497512	0.0165837					0.00165837	0.13267	0.174129	0.0248756	1	763	1	20	cycIF	ER+	0	high
323	03-12457-2O			0	0		0.00489396	0.00326264	0.0146819	0		0.00163132	0.163132	0			0.00326264	0.270799					0.0195759	0		0.0978793	0.0309951	0.00652529	0.0130506					0.00326264	0.125612	0.233279	0.0130506	1	1100	1	27	cycIF	ER+	1	low
324	03-16197-1F			0	0		0.00273973	0.000684932	0.000684932	0.00273973		0.00205479	0.00273973	0			0.00410959	0					0.059589	0		0.665068	0.219178	0	0.0136986					0	0.0164384	0.010274	0.00273973	0	6161	1	5462	cycIF	ER+	2	low
325	03-2396-3C			0.00104749	0		0.0296788	0.0146648	0.000698324	0		0.015014	0.0450419	0.000349162			0	0.00523743					0.0219972	0.00139665		0.165154	0.388617	0.0139665	0.0715782					0.00384078	0.101955	0.13757	0.0118715	0	5426	1	4699	cycIF	ER+	0	low
326	05-15168-7B			0	0		0.0861094	0.0710245	0.00125707	0.000628536		0.0150849	0.00565682	0.00691389			0	0.0100566					0.00188561	0.000628536		0.744186	0.0150849	0.00439975	0.0219987					0.00251414	0.00817096	0.0747957	0.0157134	0	5449	1	5449	cycIF	ER+	2	high
327	90-13787-A			0.00389105	0.00570687		0.235019	0.201556	0.00155642	0.000518807		0.033463	0.0814527	0			0.00103761	0.00129702					0.0171206	0.000259403		0.0246433	0.0544747	0.0230869	0.0770428					0	0.123995	0.347601	0.00129702	1	8786	0	0	cycIF	ER+	1	high
328	90-21775-1C			0.000361925	0.00108578		0.0392689	0.0258777	0.058089	0.0164676		0.0133912	0.00470503	0.60532			0.000361925	0.100434					0.0101339	0.00217155		0.00470503	0.0779949	0.00180963	0.0168295					0.000904814	0.00434311	0.0184582	0.0365545	0	10798	0	0	cycIF	ER+	0	low
329	91-14419-FSC			0	0		0.021978	0.021978	0.010989	0		0	0.10989	0			0	0					0	0.021978		0	0	0.032967	0.043956					0.010989	0.626374	0.120879	0	1	6131	0	0	cycIF	ER+	1	low
330	91-19553-2A			0	0.000254356		0.0170418	0.0160244	0.000127178	0.000127178		0.00101742	0.0192039	0.000127178			0.000381534	0.00674043					0.0034338	0		0.526262	0.310441	0.011446	0.00394252					0.00699479	0.022892	0.0581203	0.0124634	1	5165	0	0	cycIF	ER+	2	low
331	91-21790-2D			0	0		0.0603521	0.04247	0.00670578	0.000279408		0.0178821	0.03772	0.000279408			0.000279408	0.000558815					0.134116	0		0.375803	0.0949986	0.021235	0.00530875					0	0.0477787	0.20732	0.0072646	1	4176	0	0	cycIF	ER+	2	high
332	92-28299-1B			0.00436258	0.0392632		0.0780417	0.0695589	0.00266602	0.000242365		0.00848279	0.0395056	0.00290839			0.00193892	0.00751333					0.0070286	0.000969462		0.176927	0.159719	0.0336888	0.109549					0.000242365	0.0753757	0.247213	0.0128454	1	8683	0	0	cycIF	ER+	2	high
333	93-21557-1A			0.00107253	0.0347232		0.291862	0.204317	0.00442419	0.000804397		0.0875452	0.00764178	0			0.00402199	0.000804397					0.0277517	0.000268132		0.326183	0.0276176	0.0423649	0.0203781					0	0.0565759	0.153104	0.000402199	1	6761	0	0	cycIF	ER+	2	high
334	93-24333-1B			0.00604514	0.00819452		0.453117	0.236163	0.00241805	0.00658248		0.216953	0.0184041	0			0.000268673	0					0.00241805	0.000134336		0.0433907	0.16389	0.0212251	0.0150457					0.000268673	0.057093	0.19949	0.00201505	1	5255	0	0	cycIF	ER+	0	high
335	93-9531-1A			0	0		0.0516034	0	0.00258017	0.000368596		0.0516034	0.0269075	0.000368596			0.00921489	0.00589753					0.0316992	0.00110579		0.156285	0.542573	0.0103207	0.0114265					0	0.0453373	0.0998894	0.00442315	0	9033	0	0	cycIF	ER+	0	high
336	94-2575-1B			0	0		0.0133333	0	0	0		0.0133333	0.106667	0			0.00666667	0					0	0		0	0.00666667	0	0					0	0.646667	0.213333	0.00666667	1	6952	0	0	cycIF	ER+	1	low
337	94-3557-A			0	0		0.0127029	0.00776288	0.00141143	0.000705716		0.00494001	0.0134086	0.0211715			0	0.0868031					0	0.000705716		0.0042343	0.44319	0.0042343	0.00282287					0	0.0176429	0.390967	0	0	8022	0	0	cycIF	ER+	0	low
338	94-6524-1F			0.00777688	0.00147493		0.437249	0.368061	0.0139448	0.000402253		0.0691874	0.0387503	0			0.000268168	0.00683829					0.00294985	0		0.0335211	0.127514	0.0659694	0.00429069					0.00174309	0.110619	0.132743	0.0139448	0	7415	0	0	cycIF	ER+	0	high
339	94-7523-1B			0	0		0.0337669	0.028014	0.00325163	0.000562781		0.00575288	0.0387069	0			0	0.00131316					0.00162581	0.000187594		0.424525	0.206353	0.0464607	0.000375188					0.00050025	0.0734117	0.163894	0.00506503	0	3831	0	0	cycIF	ER+	2	low
340	96-14307-G			0.00966184	0.00594575		0.0862133	0.0542549	0.0315868	0.00557414		0.0319584	0.0263842	0.000743218			0.000743218	0.0327016					0.0252694	0		0.439985	0.0338164	0.00780379	0.0189521					0.00111483	0.0955035	0.158677	0.0193237	0	8342	0	0	cycIF	ER+	2	high
341	96-17407-C			0	0		0.0756857	0.0567127	0.00123737	0.00371211		0.018973	0.0989895	0.000206228			0.000206228	0.00763044					0	0		0.0866158	0.400289	0.0113425	0.0365024					0.00268097	0.0717674	0.150959	0.0521757	0	8604	0	0	cycIF	ER+	0	high
342	97-19088-2K			0	0		0.055355	0.04284	0.000481348	0.000240674		0.012515	0.0794224	0.00505415			0	0.0356197					0.00120337	0.000240674		0.033935	0.617088	0.00794224	0.0137184					0.000481348	0.0180505	0.127557	0.00361011	1	793	1	173	cycIF	ER+	0	high
343	97-8115-B			0.00821918	0		0.00164384	0.00109589	0.0416438	0.00767123		0.000547945	0.0542466	0			0.000547945	0					0.00273973	0		0.45589	0.206027	0.0312329	0.0449315					0	0.100274	0.0317808	0.0131507	1	1547	1	148	cycIF	ER+	2	low
344	98-10384-2E			0.00705996	0		0.0182785	0.0106383	0.00531915	0.000386847		0.00764023	0.0168279	0.330271			0	0.0317215					0.010735	0		0.226596	0.0535783	0.00203095	0.00744681					0.000773694	0.00183752	0.275629	0.0115087	1	2796	1	1135	cycIF	ER+	2	low
345	98-22711-1F			0	0.000172444		0.0370754	0.0184515	0.0039662	0.0012071		0.0186239	0.181755	0.00362131			0	0.0662183					0	0.000517331		0.0506984	0.348681	0.0348336	0.00206932					0.000517331	0.0332816	0.224177	0.0112088	1	3456	1	1310	cycIF	ER+	0	low
346	98-9915-4O/N			0	0.0461414		0.255491	0.231715	0.0501713	0		0.0237759	0.0616563	0			0	0.00282087					0	0		0.00302237	0.0169252	0.0290147	0.00745517					0.00161193	0.129357	0.327221	0.0691114	1	1124	1	384	cycIF	ER+	1	high
347	S99-18421-D			0	0.00446429		0.120536	0.09375	0.00334821	0.00111607		0.0267857	0.100446	0			0.00223214	0.0279018					0	0		0.00446429	0.427455	0.015625	0.0200893					0	0.0825893	0.179688	0.0100446	1	2974	1	1446	cycIF	ER+	0	high

## Sheet: JP-TMAs_CoreID_Clinical-Subtype
	TMA_scene	TMA	Matrix	Accession	ID
0	JP-TMA2-1_scene01	JP2	A1		TNBC
1	JP-TMA2-1_scene02	JP2	A2		TNBC
2	JP-TMA2-1_scene03	JP2	A3		TNBC
3	JP-TMA2-1_scene04	JP2	A4		TNBC
4	JP-TMA2-1_scene05	JP2	B1		TNBC
5	JP-TMA2-1_scene06	JP2	B2		TNBC
6	JP-TMA2-1_scene07	JP2	B3		TNBC
7	JP-TMA2-1_scene08	JP2	B4		HER2+
8	JP-TMA2-1_scene09	JP2	C1		TNBC
9	JP-TMA2-1_scene10	JP2	C2		TNBC
10	JP-TMA2-1_scene11	JP2	C3		TNBC
11	JP-TMA2-1_scene12	JP2	C4		TNBC
12	JP-TMA2-1_scene13	JP2	D1		TNBC
13	JP-TMA2-1_scene14	JP2	D2		TNBC
14	JP-TMA2-1_scene15	JP2	D3		TNBC
15	JP-TMA2-1_scene16	JP2	D4		TNBC
16	JP-TMA2-1_scene17	JP2	E1		TNBC
17	JP-TMA2-1_scene18	JP2	E2		TNBC
18	JP-TMA2-1_scene19	JP2	E3		TNBC
19	JP-TMA2-1_scene20	JP2	E4		TNBC
20	JP-TMA2-1_scene21	JP2	F1		TNBC
21	JP-TMA2-1_scene22	JP2	F2		TNBC
22	JP-TMA2-1_scene23	JP2	F3		TNBC
23	JP-TMA2-1_scene24	JP2	F4		TNBC
24	JP-TMA2-1_scene25	JP2	G1		TNBC
25	JP-TMA2-1_scene26	JP2	G2		TNBC
26	JP-TMA2-1_scene27	JP2	G3		TNBC
27	JP-TMA2-1_scene28	JP2	G4		TNBC
28	JP-TMA2-1_scene29	JP2	H1		TNBC
29	JP-TMA2-1_scene30	JP2	H3		TNBC
30	JP-TMA2-1_scene31	JP2	H4		TNBC
31	JP-TMA2-1_scene32	JP2	H5		TNBC
32	JP-TMA2-1_scene33	JP2	I1		TNBC
33	JP-TMA2-1_scene34	JP2	I2		TNBC
34	JP-TMA2-1_scene35	JP2	I3		TNBC
35	JP-TMA2-1_scene36	JP2	I4		TNBC
36	JP-TMA2-1_scene37	JP2	I5		TNBC
37	JP-TMA2-1_scene38	JP2	J1		TNBC
38	JP-TMA2-1_scene39	JP2	J2		TNBC
39	JP-TMA2-1_scene40	JP2	J3		TNBC
40	JP-TMA2-1_scene41	JP2	J4		TNBC
41	JP-TMA2-1_scene42	JP2	J5		TNBC
42	JP-TMA1-1_scene001	JP1	J1	97-15244-1H	TNBC
43	JP-TMA1-1_scene002	JP1	H1	98-15913-C	TNBC
44	JP-TMA1-1_scene003	JP1	G1	98-9915-4O/N	ER+
45	JP-TMA1-1_scene004	JP1	E1	99-23192-1B	TNBC
46	JP-TMA1-1_scene005	JP1	D1	01-5730-4A	ER+
47	JP-TMA1-1_scene006	JP1	C1	01-20792-3H	TNBC
48	JP-TMA1-1_scene007	JP1	B1	01-24001-1O	ER+
49	JP-TMA1-1_scene008	JP1	A1	S97-19800-C	HER2+
50	JP-TMA1-1_scene009	JP1	J2	99-3530-2D	HER2+
51	JP-TMA1-1_scene011	JP1	H2	97-11719-4D	HER2+
52	JP-TMA1-1_scene015	JP1	B2	99-6921-F	TNBC
53	JP-TMA1-1_scene016	JP1	C2	98-10384-2E	ER+
54	JP-TMA1-1_scene017	JP1	A2	02-5218-4K	TNBC
55	JP-TMA1-1_scene018	JP1	I3	02-9184-3G	HER2+
56	JP-TMA1-1_scene019	JP1	H3	03-12457-2O	ER+
57	JP-TMA1-1_scene020	JP1	G3	98-22711-1F	ER+
58	JP-TMA1-1_scene021	JP1	F3	00-13520-8C	TNBC
59	JP-TMA1-1_scene022	JP1	E3	00-25691-4E	ER+
60	JP-TMA1-1_scene023	JP1	D3	05-15168-7B	ER+
61	JP-TMA1-1_scene024	JP1	C3	00-18339-2E	ER+
62	JP-TMA1-1_scene025	JP1	A3	03-2396-3C	ER+
63	JP-TMA1-1_scene026	JP1	I4	02-18176-4B	?
64	JP-TMA1-1_scene027	JP1	H4	97-19088-2K	ER+
65	JP-TMA1-1_scene028	JP1	G4	03-7604-1P	TNBC
66	JP-TMA1-1_scene029	JP1	F4	01-16333-3D	TNBC
67	JP-TMA1-1_scene030	JP1	E4	01-22975-1E	TNBC
68	JP-TMA1-1_scene031	JP1	D4	90-13787-A	ER+
69	JP-TMA1-1_scene032	JP1	C4	90-21775-1C	ER+
70	JP-TMA1-1_scene033	JP1	A4	90-526-2M	TNBC
71	JP-TMA1-1_scene034	JP1	J5	90-8392-1A	TNBC
72	JP-TMA1-1_scene035	JP1	I5	91-14419-FSC	ER+
73	JP-TMA1-1_scene036	JP1	G5	91-19553-2A	ER+
74	JP-TMA1-1_scene037	JP1	F5	91-21790-2D	ER+
75	JP-TMA1-1_scene038	JP1	D5	91-4045-F	HER2+
76	JP-TMA1-1_scene039	JP1	C5	92-10570-2E	TNBC
77	JP-TMA1-1_scene040	JP1	A5	92-16604-B	TNBC
78	JP-TMA1-1_scene041	JP1	J6	92-20731-A	TNBC
79	JP-TMA1-1_scene042	JP1	I6	92-28299-1B	ER+
80	JP-TMA1-1_scene043	JP1	H6	93-15874-A	HER2+
81	JP-TMA1-1_scene044	JP1	G6	93-21557-1A	ER+
82	JP-TMA1-1_scene045	JP1	F6	93-24333-1B	ER+
83	JP-TMA1-1_scene046	JP1	E6	93-9531-1A	ER+
84	JP-TMA1-1_scene047	JP1	C6	94-3557-A	ER+
85	JP-TMA1-1_scene048	JP1	B6	94-6524-1F	ER+
86	JP-TMA1-1_scene049	JP1	A6	94-7523-1B	ER+
87	JP-TMA1-1_scene050	JP1	J7	95-10124-1E	?
88	JP-TMA1-1_scene051	JP1	I7	95-12547-3A	TNBC
89	JP-TMA1-1_scene052	JP1	H7	95-20479-2B	?
90	JP-TMA1-1_scene053	JP1	G7	96-14307-G	ER+
91	JP-TMA1-1_scene054	JP1	F7	96-17407-C	ER+
92	JP-TMA1-1_scene055	JP1	D7	96-9792-1I	TNBC
93	JP-TMA1-1_scene056	JP1	C7	05-12002	0
94	JP-TMA1-1_scene057	JP1	B7	SCC-ORAL
95	JP-TMA1-1_scene058	JP1	A7	07-12783-1A	0
96	JP-TMA1-1_scene059	JP1	J8	07-12850-2B	Pancreas
97	JP-TMA1-1_scene060	JP1	I8	06-22996	Colon Cancer
98	JP-TMA1-1_scene061	JP1	H8	07-12677-3H	0
99	JP-TMA1-1_scene062	JP1	G8	PLACENTA
100	JP-TMA1-1_scene063	JP1	F8	LIVER-N
101	JP-TMA1-1_scene064	JP1	E8	Normal-Colon-
102	JP-TMA1-1_scene065	JP1	D8	Apr-64	HER2+
103	JP-TMA1-1_scene066	JP1	C8	Smooth-muscle
104	JP-TMA1-1_scene067	JP1	B8	97-15244-1H	TNBC
105	JP-TMA1-1_scene068	JP1	J9	98-15913-C	TNBC
106	JP-TMA1-1_scene069	JP1	I9	98-9915-4O/N	ER+
107	JP-TMA1-1_scene070	JP1	G9	99-23192-1B	TNBC
108	JP-TMA1-1_scene071	JP1	F9	01-5730-4A	ER+
109	JP-TMA1-1_scene072	JP1	E9	01-20792-3H	TNBC
110	JP-TMA1-1_scene073	JP1	D9	01-24001-1O	ER+
111	JP-TMA1-1_scene074	JP1	C9	S97-19800-C	HER2+
112	JP-TMA1-1_scene075	JP1	B9	99-3530-2D	HER2+
113	JP-TMA1-1_scene076	JP1	A9	00-8939-2D	TNBC
114	JP-TMA1-1_scene077	JP1	J10	97-11719-4D	HER2+
115	JP-TMA1-1_scene078	JP1	I10	S99-18421-D	ER+
116	JP-TMA1-1_scene080	JP1	G10	97-17471-1D	HER2+
117	JP-TMA1-1_scene081	JP1	F10	97-8115-B	ER+
118	JP-TMA1-1_scene082	JP1	E10	98-10384-2E	ER+
119	JP-TMA1-1_scene083	JP1	D10	99-6921-F	TNBC
120	JP-TMA1-1_scene085	JP1	B10	02-7281-5E	ER+
121	JP-TMA1-1_scene086	JP1	A10	02-9184-3G	HER2+
122	JP-TMA1-1_scene087	JP1	I11	98-22711-1F	ER+
123	JP-TMA1-1_scene088	JP1	G11	00-25691-4E	ER+
124	JP-TMA1-1_scene089	JP1	F11	05-15168-7B	ER+
125	JP-TMA1-1_scene090	JP1	D11	03-16197-1F	ER+
126	JP-TMA1-1_scene091	JP1	E11	00-18339-2E	ER+
127	JP-TMA1-1_scene092	JP1	C11	03-2396-3C	ER+
128	JP-TMA1-1_scene093	JP1	A11	02-18176-4B	?
129	JP-TMA1-1_scene094	JP1	J12	97-19088-2K	ER+
130	JP-TMA1-1_scene095	JP1	H12	01-16333-3D	TNBC
131	JP-TMA1-1_scene097	JP1	G12	01-22975-1E	TNBC
132	JP-TMA1-1_scene098	JP1	F12	90-13787-A	ER+
133	JP-TMA1-1_scene099	JP1	E12	90-21775-1C	ER+
134	JP-TMA1-1_scene100	JP1	C12	90-526-2M	TNBC
135	JP-TMA1-1_scene103	JP1	H13	91-21790-2D	ER+
136	JP-TMA1-1_scene104	JP1	C13	92-16604-B	TNBC
137	JP-TMA1-1_scene105	JP1	B13	92-20731-A	TNBC
138	JP-TMA1-1_scene106	JP1	A13	92-28299-1B	ER+
139	JP-TMA1-1_scene107	JP1	J14	93-15874-A	HER2+
140	JP-TMA1-1_scene108	JP1	I14	93-21557-1A	ER+
141	JP-TMA1-1_scene109	JP1	H14	93-24333-1B	ER+
142	JP-TMA1-1_scene110	JP1	G14	93-9531-1A	ER+
143	JP-TMA1-1_scene112	JP1	C14	94-7523-1B	ER+
144	JP-TMA1-1_scene113	JP1	F14	94-2575-1B	ER+
145	JP-TMA1-1_scene115	JP1	B14	95-10124-1E	?
146	JP-TMA1-1_scene116	JP1	A14	95-12547-3A	TNBC
147	JP-TMA1-1_scene117	JP1	J15	95-20479-2B	?
148	JP-TMA1-1_scene118	JP1	I15	96-14307-G	ER+
149	JP-TMA1-1_scene119	JP1	H15	96-17407-C	ER+
150	JP-TMA1-1_scene120	JP1	F15	96-9792-1I	TNBC
151	JP-TMA1-1_scene121	JP1	E15	NB-05-12002	Normal Breast
152	JP-TMA1-1_scene122	JP1	C15	07-12783-1A	0
153	JP-TMA1-1_scene123	JP1	D15	SCC-ORAL
154	JP-TMA1-1_scene124	JP1	B15	07-12850-2B	0
155	JP-TMA1-1_scene125	JP1	A15	06-22996	0
156	JP-TMA1-1_scene126	JP1	J16	07-12677-3H	Smooth muscle
157	JP-TMA1-1_scene127	JP1	G16	Normal-Colon-
158	JP-TMA1-1_scene128	JP1	I16	PLACENTA
159	JP-TMA1-1_scene130	JP1	F16	Apr-64	HER2+
160	JP-TMA1-1_scene131	JP1	E16	Smooth-muscle

## Sheet: Prolif._t._high_low.csv
	Patient	20	21	Basal t.	CD20 B cell	CD209+ imm.	CD3 T cell	CD4 T cell	CD44+ str.	CD44+ t.	CD63+ t.	CD8 T cell	CK lo. t.	ColI+ FB	Dendritic cell	EGFR+ Basal t.	EGFR+ t.	FB	FN+ FB	FoxP3 Treg	HER2+ ER+ PR+ t.	HER2+ ER+ t.	HER2+ Ki67+ t.	HER2++ t.	IDO+ Basal t.	Luminal ER+ t.	Luminal t.	Macrophage	Myoepithelial	NK cell	Neutrophil	PD-L1+ Basal t.	Pericyte SMA+FB	Prolif. t.	Quies. str.	Vim+ FB	endothelial	Survival	Survival_time	Recurrence	Recurrence_time	Platform	subtype	leiden	Prolif. t. abundance
0	103	0.000402414		0	0.000804829		0.00160966			0.00160966			0.0100604				0		0.432998		0	0	0.000402414			0.476056	0.00241449	0.00160966	0.000804829				0.00724346	0.0128773	0.0104628	0.0289738	0.01167	0	365	0	365	IMC	TNBC	2	low
1	107	0.00963001		0	0.000506842		0.543842			0			0.0699442				0.0035479		0.118601		0	0.00202737	0			0.00101368	0.025849	0.0446021	0				0.00101368	0.0268626	0.06741	0.035479	0.0496706	0	1338.33	0	699.583	IMC	TNBC	6	high
2	110	0		0	0.00240096		0.114046			0			0.0108043				0		0.291717		0	0.00960384	0			0.0972389	0.0372149	0.032413	0				0.0192077	0.0180072	0.062425	0.19928	0.105642	1	395.417	1	0	IMC	TNBC	2	low
3	114	0		0	0.00318616		0.00182066			0.000455166			0.0728266				0		0.00364133		0	0.637233	0			0.0241238	0.0646336	0.002731	0				0.0368685	0.0241238	0.0782886	0.0282203	0.021848	0	3163.33	0	3011.25	IMC	TNBC	5	high
4	115	0		0.00338983	0.00123267		0.0292758			0.183667			0.0465331				0		0.0354391		0	0.202773	0.000308166			0.00154083	0.03698	0.0200308	0				0.00585516	0.00431433	0.0659476	0.200616	0.162096	0	1642.5	0	1642.5	IMC	TNBC	5	low
5	116	0.00305466		0.000803859	0.046463		0.195498			0.00160772			0.00209003				0.000160772		0.157074		0	0.00418006	0.000482315			0.0855305	0.00257235	0.0139871	0.00192926				0.0234727	0.22299	0.0345659	0.0990354	0.104502	0	1399.17	0	1399.17	IMC	TNBC	7	high
6	137	0		0.00240385	0.0259615		0.151442			0.000480769			0.195192				0		0.0514423		0	0.00240385	0			0.00625	0.129808	0.0158654	0.00673077				0.0129808	0.135096	0.214904	0.0283654	0.0206731	0	30.4167	0	30.4167	IMC	TNBC	1	high
7	145	0		0.217063	0.0103175		0.0746032			0			0.0222222				0		0.0845238		0	0.00595238	0			0.000396825	0.0210317	0.0297619	0.000396825				0.000793651	0.0527778	0.338492	0.0634921	0.0781746	0	2980.83	0	2980.83	IMC	TNBC	4	high
8	147	0		0	0.0289855		0.115942			0			0				0		0.0386473		0	0.0193237	0			0	0	0.0724638	0				0.120773	0.0193237	0.0628019	0.342995	0.178744	0	30.4167	0	30.4167	IMC	TNBC	5	low
9	15	0.000281452		0.00253307	0.00844357		0.265128			0			0.0109766				0		0.00619195		0	0.00928793	0			0	0.00365888	0.100197	0.000562905				0.00619195	0.0866873	0.0810583	0.222629	0.196172	0	2646.25	0	2646.25	IMC	TNBC	7	high
10	155	0		0.128494	0.058733		0.0789946			0			0.00897666				0		0.0169274		0	0.00205181	0			0.000769428	0.0474481	0.00153886	0.0166709				0.00128238	0.0228264	0.481149	0.0128238	0.121313	0	760.417	0	760.417	IMC	TNBC	4	low
11	163	0		0.0028777	0		0.0196643			0			0.0215827				0		0.33765		0	0.022542	0			0.0359712	0.0278177	0.00239808	0				0.0028777	0.0364508	0.41199	0.0513189	0.0268585	0	1764.17	0	1764.17	IMC	TNBC	6	high
12	166	0		0	0		0.00317749			0			0.464821				0		0.0821607		0	0.0068089	0			0.00635497	0.0689968	0.0140717	0.0154335				0.00544712	0.0204267	0.130277	0.154789	0.0272356	1	1125.42	1	1064.58	IMC	TNBC	1	low
13	168	0.000742942		0	0.00297177		0.0100297			0.0237741			0.0326895				0.000371471		0.117385		0.000371471	0.457652	0.00520059			0.00520059	0.013373	0.00668648	0				0.00111441	0.00668648	0.252229	0.0349183	0.0286033	0	1095	0	1095	IMC	TNBC	5	low
14	172	0		0	0		0.000881057			0			0.168722				0		0.0444934		0	0.276652	0			0.00396476	0.139207	0.000440529	0.000440529				0.00264317	0.0101322	0.289427	0.0590308	0.00396476	0	30.4167	0	30.4167	IMC	TNBC	5	low
15	176	0		0.00218341	0.000311915		0.00218341			0			0.226138				0		0.000311915		0	0.0327511	0			0	0.143169	0.00218341	0.000311915				0.0349345	0.0923269	0.336245	0.066126	0.0608235	1	304.167	1	212.917	IMC	TNBC	1	high
16	179	0.000309789		0	0.00557621		0.171933			0.00526642			0.11741				0		0.0192069		0	0.0269517	0.00433705			0.00247831	0.0269517	0.0151797	0				0	0.349442	0.0421314	0.0929368	0.119888	0	1642.5	0	1642.5	IMC	TNBC	7	high
17	187	0		0	0		0			0			0				0		0.391304		0	0	0			0	0.0144928	0	0				0.0362319	0	0.507246	0.0507246	0	0	5049.17	0	5049.17	IMC	TNBC	0	low
18	189	0		0.00318598	0		0.00238949			0.000796495			0.196336				0		0.0422143		0	0.00557547	0			0.000398248	0.0282756	0.00716846	0.000796495				0.0151334	0.0171247	0.613301	0.049781	0.0175229	1	608.333	1	395.417	IMC	TNBC	1	low
19	191	0.000698324		0	0		0.0296788			0.000698324			0.0611034				0		0		0	0	0			0	0.0143156	0.0631983	0				0	0.627793	0.0593575	0.0789106	0.0642458	1	121.667	1	121.667	IMC	TNBC	7	high
20	199	0.00207792		0.0587013	0.00103896		0.0114286			0.00207792			0.0212987				0		0.169351		0	0.32	0.00103896			0.00103896	0.0150649	0.00831169	0.00519481				0.00103896	0.0249351	0.0825974	0.244156	0.0306494	1	851.667	1	699.583	IMC	TNBC	5	high
21	21	0		0.00160256	0.0088141		0.0384615			0.104968			0.0608974				0		0.217147		0	0.00801282	0			0.0112179	0.0921474	0.0296474	0.000801282				0.000801282	0.0633013	0.0633013	0.241987	0.056891	0	2737.5	0	2737.5	IMC	TNBC	0	high
22	214	0		0	0		0.0030888			0			0.105792				0		0.488031		0	0	0			0.015444	0.0972973	0.0100386	0				0.0471042	0.0030888	0.125869	0.101931	0.0023166	0	3163.33	0	3163.33	IMC	TNBC	1	low
23	229	0		0	0		0.000419639			0			0.146874				0		0.00503567		0	0.00167856	0			0.00167856	0.731011	0.0020982	0				0	0.0201427	0.0751154	0.0096517	0.00629459	0	2250.83	0	2250.83	IMC	TNBC	0	low
24	23	0		0	0.00153689		0.0942623			0.226434			0.00512295				0.00153689		0.32582		0	0.00256148	0			0.00204918	0.00409836	0.0737705	0				0.00614754	0.0266393	0.0589139	0.0455943	0.125512	0	30.4167	0	30.4167	IMC	TNBC	6	high
25	230	0.00108932		0.00108932	0		0.0359477			0			0.0800654				0		0.0582789		0	0.0255991	0.000544662			0.00599129	0.0305011	0.243464	0.00272331				0.00925926	0.0582789	0.0125272	0.302288	0.132353	0	182.5	0	182.5	IMC	TNBC	1	high
26	236	0		0.000468604	0		0.00374883			0.000468604			0.0117151				0		0.368322		0	0.00187441	0			0.238051	0.0154639	0.000468604	0.000468604				0.00749766	0.0243674	0.233365	0.0599813	0.0337395	1	699.583	1	273.75	IMC	TNBC	2	high
27	241	0		0	0		0.0156566			0			0.0010101				0.617677		0.2		0	0.000505051	0			0.00151515	0.0040404	0.00757576	0				0	0.00858586	0.0242424	0.00656566	0.112626	0	91.25	0	91.25	IMC	TNBC	6	low
28	254	0		0.00723712	0.00212857		0.00723712			0			0.0421456				0		0.117497		0	0.106854	0.000851426			0.0391656	0.0681141	0.0123457	0.0234142				0.108131	0.0723712	0.251171	0.0962112	0.0451256	1	638.75	1	395.417	IMC	TNBC	6	high
29	270	0.00097056		0	0.00064704		0.0867033			0			0.0841152				0.00194112		0.0876739		0	0.00097056	0			0.0016176	0.563572	0.0122938	0				0	0.00194112	0.0750566	0.0258816	0.056616	0	699.583	0	699.583	IMC	TNBC	0	low
30	272	0.000780031		0	0.000780031		0.0374415			0			0				0		0.191108		0	0.0171607	0.000780031			0	0.00156006	0.0460218	0				0.00468019	0	0.0608424	0.593604	0.0452418	0	30.4167	0	30.4167	IMC	TNBC	5	low
31	33	0		0.0169731	0.0551627		0.192716			0.000353607			0.0123762				0		0.0201556		0	0.00247525	0			0.000707214	0.00212164	0.0569307	0.000707214				0.00176803	0.0445545	0.195898	0.257426	0.139675	0	2889.58	0	2889.58	IMC	TNBC	7	high
32	59	0		0	0.000315457		0.000630915			0			0.26183				0		0.00189274		0	0.00157729	0			0	0.135331	0.00820189	0				0.00252366	0.302208	0.217666	0.029653	0.0381703	0	1612.08	0	1612.08	IMC	TNBC	1	high
33	61	0.000613874		0	0.00306937		0.00736648			0			0				0		0.038674		0	0	0			0	0.00122775	0.394107	0				0.0282382	0.00306937	0.332106	0.178023	0.0135052	1	1186.25	1	577.917	IMC	TNBC	7	low
34	64	0		0.000165125	0.0110634		0.0267503			0			0.221433				0		0.0170079		0	0.073646	0			0.00115588	0.117734	0.0388045	0.000825627				0.00858653	0.173877	0.183124	0.0899934	0.0358322	1	1520.83	1	1186.25	IMC	TNBC	1	high
35	67	0		0.0157996	0.0265896		0.186513			0			0.0238921				0		0.154528		0	0.177264	0.000385356			0.00385356	0.0246628	0.0470135	0.00231214				0.00539499	0.0181118	0.0608863	0.215414	0.0373796	0	243.333	0	243.333	IMC	TNBC	5	low
36	77	0.00241352		0	0.00321802		0.0128721			0			0.0410298				0.000804505		0.288013		0	0	0			0	0.00241352	0.00724055	0				0	0	0.349155	0.29284	0	0	1003.75	0	1003.75	IMC	TNBC	1	low
37	8	0.000634518		0	0.00190355		0.00634518			0			0.00824873				0		0.338198		0	0.000634518	0			0.0190355	0.0234772	0.11231	0.000634518				0.018401	0.0164975	0.088198	0.347081	0.018401	1	486.667	1	152.083	IMC	TNBC	0	low
38	81	0		0.671553	0		0			0			0.0421438				0		0.131929		0	0.000458085	0			0	0.00641319	0.00183234	0.0206138				0.0142006	0.0164911	0.0568026	0.0371049	0.000458085	0	2707.08	0	2707.08	IMC	TNBC	4	low
39	84	0		0	0.075		0.100926			0			0.0166667				0		0.0592593		0	0.00925926	0.000925926			0.000925926	0.0111111	0.00277778	0				0.00462963	0.00555556	0.612037	0.0462963	0.0546296	0	2555	0	2555	IMC	TNBC	0	low
40	89	0		0.00516796	0.00103359		0.0341085			0			0.00775194				0		0.00206718		0	0.0144703	0			0.00206718	0.0521964	0.223773	0.0873385				0.135917	0.00103359	0.406718	0.022739	0.00361757	0	2889.58	0	2889.58	IMC	TNBC	3	low
41	Z18	0		0.0951327	0		0.00884956			0			0				0		0.325221		0.00221239	0.00663717	0			0.0309735	0	0.00221239	0.079646				0.0553097	0	0.0641593	0.254425	0.0752212	0		0		IMC	TNBC	6	low
42	Z19	0.000150444		0.000150444	0.0234692		0.229577			0			0.0037611				0		0.0383632		0	0.00511509	0.000300888			0.00556642	0.00586731	0.0693546	0.164886				0.233639	0.0913194	0.0147435	0.0260268	0.0877087	0		0		IMC	TNBC	3	high
43	Z21	0		0.364753	0.00656955		0.0716938			0.00114253			0.00428449				0		0.248786		0	0.00399886	0			0.00114253	0	0.0308483	0.000571265				0.00914025	0.0228506	0.0999714	0.0728363	0.061411	0		0		IMC	TNBC	4	low
44	Z28	0		0.00658762	0.208388		0.14383			0			0.00109794				0		0.130654		0.000439174	0.237374	0			0.016469	0.00505051	0.0118577	0.00988142				0.0188845	0.0390865	0.0329381	0.0858586	0.051603	0		0		IMC	TNBC	5	high
45	Z33	0		0.00285714	0.148571		0.41			0			0.00428571				0		0.0157143		0	0.00142857	0			0.005	0.00928571	0.0442857	0				0.000714286	0.121429	0.025	0.111429	0.1	0		0		IMC	TNBC	7	high
46	Z54	0		0.0663507	0.00473934		0.042654			0.00829384			0				0		0.194313		0	0.021327	0			0.0154028	0	0.00592417	0.138626				0.24763	0.00118483	0.028436	0.10782	0.117299	0		0		IMC	TNBC	3	low
47	Z57	0.000230894		0.276149	0.0300162		0.238975			0.0126991			0.000461787				0		0.185638		0	0.00438698	0			0.00184715	0.00207804	0.0187024	0.00785038				0.0115447	0.0337105	0.0318633	0.0907412	0.0531055	0		0		IMC	TNBC	4	high
48	Z59	0		0.00205081	0.0266606		0.350917			0.000569671			0.000113934				0		0.00569671		0	0.000113934	0.000113934			0.00239262	0.00113934	0.0611826	0				0.000227868	0.391592	0.013786	0.020736	0.122707	0		0		IMC	TNBC	7	high
49	Z72	0.000148214		0	0.0312732		0.0874463			0.00118571			0.0010375				0		0.040166		0.000148214	0.340744	0			0.00326071	0.0053357	0.023566	0.000148214				0.00385356	0.323848	0.00785534	0.0377946	0.0921891	0		0		IMC	TNBC	5	high
50	M1		0.00197122	0.000197122	0.189434	0.000197122	0.0930416	0.0628819			0.0358762	0.0301597	0.0275971		0.000197122	0	0	0.156318		0					0		0.00512517	0.00335107	0.0254287	0.0017741	0.0017741	0		0.00887049	0.431303		0.0175439	1	2612	1	9	MIBI	TNBC	1	low
51	M10		0.000958773	0.00167785	0.000958773	0	0.0898849	0.0337967			0.00479386	0.0560882	0.0167785		0.00455417	0.0139022	0.00071908	0.158198		0.00838926					0.000958773		0.280681	0.223873	0.0697507	0.00455417	0.00838926	0.00311601		0.060163	0.0153404		0.0323586	0	3822	0	3822	MIBI	TNBC	0	high
52	M11		0	0.000455996	0.000227998	0	0.0620155	0.0155039			0	0.0465116	0.000227998		0.00227998	0.00205198	0	0.0218878		0.0278158					0		0.0870953	0.130415	0.0164159	0.000683995	0.0225718	0.00250798		0.606247	0.000911993		0.0161879	0	3774	1	66	MIBI	TNBC	7	high
53	M12		0.000166778	0.000166778	0.00650434	0	0.172115	0.0877252			0	0.0843896	0.429787		0.0333556	0.000333556	0	0.0658773		0.0393596					0.00366911		0.0128419	0.145264	0.00266845	0.00116744	0.013509	0.000166778		0.0542028	0.000667111		0.0181788	0	4353	0	4353	MIBI	TNBC	1	high
54	M13		0.000405789	0.000135263	0.00419316	0	0.323685	0.0707426			0.00933315	0.252942	0.00243474		0.04112	0.00378737	0	0.205329		0.0336805					0.00419316		0.0695252	0.0170431	0.112268	0.00649263	0.00865684	0.0062221		0.102935	0.00946842		0.039091	1	1072	0	1072	MIBI	TNBC	3	high
55	M14		0.000193087	0.000193087	0	0	0.0768488	0.0108129			0.00193087	0.0660359	0.643947		0.000965437	0.00115852	0	0.0540645		0.000965437					0.000193087		0.108901	0.0305078	0.0289631	0.00231705	0.00502027	0.00849585		0.0225912	0.00675806		0.00598571	0	4145	0	4145	MIBI	TNBC	1	high
56	M15		0.000922226	0	0	0	0	0			0.904089	0	0.0113741		0	0	0	0.00922226		0					0		0.00522595	0.00860744	0.00799262	0	0.000922226	0		0.000307409	0.0458039		0.00553335	1	1754	1	1422	MIBI	TNBC	6	low
57	M16		0.000156937	0	0.0120841	0.00141243	0.605461	0.322034			0.00156937	0.283427	0.138732		0.0251099	0.00439422	0	0.0200879		0.0064344					0.000313873		0.0252668	0.0127119	0.00973007	0.0356246	0.00737602	0.00109856		0.0186755	0.00549278		0.0682674	1	530	0	530	MIBI	TNBC	1	high
58	M17		0	0.0262838	0.0811304	0	0.146308	0.0777879			0.00334245	0.0685202	0.0147372		0.0195989	0.00455789	0	0.0499848		0.019295					0.00212701		0.450775	0.0309936	0.0838651	0.00303859	0.00820419	0.00303859		0.0328168	0.00319052		0.0167122	1	2842	1	1918	MIBI	TNBC	0	high
59	M18		0.000415024	0.00103756	0.000415024	0	0.00830048	0.00228263			0.000415024	0.00601785	0.0172235		0	0.00788545	0	0.0439925		0.00207512					0		0.627516	0.0161859	0.0207512	0.000207512	0.00290517	0.00269766		0.229301	0.0155634		0.00311268	0	5063	0	5063	MIBI	TNBC	0	high
60	M19		0.00140174	0.00112139	0.000560695	0	0.000841043	0.000560695			0.000560695	0.000280348	0.365013		0.000280348	0.000280348	0	0.071769		0					0		0.268573	0.00953182	0.0487805	0.0961592	0.000560695	0		0.00392487	0.125315		0.0053266	0	3725	1	664	MIBI	TNBC	1	low
61	M2		0.000980713	0	0	0	0.0209219	0.00392285			0.000980713	0.016999	0		0.00196143	0.647924	0.00130762	0.153645		0					0		0.00261523	0.0774763	0.0127493	0.00424975	0.00228833	0.00130762		0.00130762	0.0326904		0.037594	1	745	0	745	MIBI	TNBC	6	low
62	M20		0.00120773	0.00144928	0.000724638	0	0.0833333	0.010628			0.000483092	0.0727053	0.0422705		0.021256	0.413043	0	0.0509662		0					0.00217391		0.225121	0.0357488	0.000483092	0	0.0845411	0.00241546		0.0142512	0.0164251		0.00410628	0	4761	0	4761	MIBI	TNBC	6	low
63	M21		0.000980777	0.108278	0	0	0.00372695	0.00215771			0.000392311	0.00156924	0.00470773		0.000196155	0.591801	0	0.0427619		0.000392311					0		0.0229502	0.0158886	0.0576697	0.00431542	0.0306002	0		0.0351118	0.0776775		0.00255002	1	635	1	631	MIBI	TNBC	6	high
64	M23		0.00105569	0.510425	0.000263922	0	0.0137239	0.00554236			0	0.00818158	0.0976511		0.000527844	0.0155714	0	0.070995		0.00105569					0		0.0364212	0.0155714	0.0546318	0.0245447	0.00158353	0.00158353		0.0131961	0.0768013		0.0643969	1	91	1	23	MIBI	TNBC	4	low
65	M24		0.000722022	0.874128	0	0	0.000962696	0.000962696			0.000240674	0	0.0416366		0	0.00649819	0	0.0231047		0.000240674					0		0.00794224	0.000240674	0.00794224	0	0.00914561	0		0.00312876	0.02142		0.00264741	1	194	0	194	MIBI	TNBC	4	low
66	M25		0	0.314879	0	0	0.00519031	0.00475779			0.00302768	0.000432526	0.127163		0.00216263	0.0415225	0	0.0895329		0.00259516					0		0.0441176	0.00216263	0.317042	0.000865052	0.00519031	0.000865052		0.0017301	0.0393599		0.00259516	0	4785	0	4785	MIBI	TNBC	6	low
67	M26		0.00239521	0	0	0	0.000399202	0.000399202			0.00199601	0	0.507984		0	0.000598802	0	0.0203593		0					0		0.0922156	0.00179641	0.0143713	0	0.00259481	0		0.00698603	0.346906		0.00139721	0	4430	0	4430	MIBI	TNBC	1	low
68	M27		0.00132732	0.0029201	0	0	0.0122113	0.00955668			0.0119458	0.00265463	0.00690204		0.00079639	0.079639	0.00132732	0.119193		0					0		0.449164	0.0318556	0.110698	0.00185824	0.00318556	0.000530926		0.0246881	0.116273		0.0254845	1	3658	0	3658	MIBI	TNBC	0	high
69	M28		0.000188324	0.00112994	0.52693	0.00338983	0.0706215	0.0516008			0.00451977	0.0190207	0.00112994		0.0265537	0.00282486	0	0.0472693		0.00320151					0		0.188512	0.00659134	0.0472693	0.0222222	0.00922787	0.000188324		0.00734463	0.0103578		0.0205273	0	3767	0	3767	MIBI	TNBC	0	low
70	M29		0.00065445	0.0294503	0	0	0.149869	0.0069808			0	0.142888	0.0187609		0.0154887	0.00021815	0	0.194372		0.0026178					0		0.0883508	0.0318499	0.370637	0.0013089	0.0008726	0.0008726		0.0562827	0.0351222		0.00327225	1	1319	1	1319	MIBI	TNBC	3	high
71	M3		0.000646726	0.000161681	0.0585287	0.00759903	0.124656	0.0582053			0.01827	0.0664511	0.0137429		0.0122878	0	0	0.216006		0.00339531					0		0.217138	0.0118027	0.256912	0.00307195	0.00242522	0		0.00986257	0.0237672		0.0197251	0	3130	0	3130	MIBI	TNBC	3	low
72	M30		0	0	0.546271	0	0.19093	0.124039			0.000432947	0.0668904	0.000108237		0.0219721	0	0	0.0169932		0.0142873					0.00151532		0.0174261	0.0221885	0.0133131	0.00184003	0.0251109	0.00216474		0.100877	0.000649421		0.0239203	0	2438	1	49	MIBI	TNBC	7	high
73	M31		0	0.00475705	0	0	0.00101937	0.000339789			0	0.000679579	0.0101937		0.000679579	0.0343187	0	0.0557255		0					0		0.0716955	0.0169895	0.103296	0	0.00271831	0.62929		0.0244648	0.0139314		0.0309208	1	1009	1	910	MIBI	TNBC	6	high
74	M32		0	0.000227635	0.00546324	0	0.104029	0.0300478			0.000227635	0.0739813	0.00182108		0.150922	0	0	0.0341452		0.00204871					0.39745		0.0097883	0.194173	0.00295925	0.0100159	0.00637378	0.000227635		0.0239017	0.00273162		0.0534942	0	1568	0	1568	MIBI	TNBC	6	high
75	M33		0.00119617	0.00239234	0.000598086	0.00119617	0.0173445	0.0041866			0.013756	0.0131579	0.00478469		0.00239234	0.00299043	0	0.245215		0					0.000598086		0.150718	0.00897129	0.244617	0	0.00179426	0.177033		0.00956938	0.106459		0.00837321	0	1738	1	1513	MIBI	TNBC	3	low
76	M34		0.00212895	0.000608273	0.000304136	0	0.0106448	0.00425791			0.00729927	0.00638686	0.00486618		0	0.0726886	0.308394	0.290146		0					0		0.00121655	0.017944	0.00912409	0	0.0754258	0.000608273		0	0.192214		0.00638686	0	2832	0	2832	MIBI	TNBC	6	low
77	M35		0.000439689	0.0067419	0.458742	0	0.345156	0.231716			0.0112854	0.11344	0		0.0206654	0	0	0.0590649		0					0		0.0571596	0.00190532	0.0123113	0.00146563	0.000586252	0.000439689		0.00146563	0.00644878		0.0161219	0	2759	0	2759	MIBI	TNBC	0	low
78	M36		0.0020024	0.0540649	0.00160192	0	0.131358	0.0396476			0.0224269	0.0917101	0.00280336		0.00680817	0.000800961	0	0.505406		0					0		0.0320384	0.0164197	0.0941129	0.00640769	0.0224269	0.00520625		0.000400481	0.0748899		0.020825	0	3063	1	843	MIBI	TNBC	3	low
79	M37		0.00113766	0.0229157	0.0102389	0	0.167561	0.0503819			0	0.117179	0.0560702		0.0440436	0	0	0.300991		0.000812612					0.00373801		0.103364	0.0141394	0.0797985	0.00211279	0.00276288	0		0.0154396	0.0403055		0.134569	0	2853	1	939	MIBI	TNBC	3	low
80	M39		0.000558971	0.000279486	0.00363331	0	0.0852432	0.0215204			0.000279486	0.0637228	0.00614869		0.0187255	0	0	0.114589		0.000279486					0.126887		0.317496	0.0120179	0.00223589	0.00223589	0.201509	0		0.0301845	0.0156512		0.0620458	0	2096	0	2096	MIBI	TNBC	0	high
81	M4		0.000939408	0.0887741	0.0291217	0	0.171442	0.125881			0.00109598	0.0455613	0.018475		0.0574605	0.00219195	0	0.259277		0.0258337					0		0.194771	0.0183185	0.012682	0.000626272	0.0214498	0.000313136		0.0247377	0.0263034		0.0461876	0	2523	1	31	MIBI	TNBC	0	high
82	M40		0.00125094	0.00125094	0.122592	0.172129	0.0740555	0.0290218			0.00150113	0.0450338	0.0285214		0.00700525	0	0	0.142357		0.00350263					0.00225169		0.0920691	0.00225169	0.149612	0.008006	0.0020015	0.00375281		0.0395296	0.0217663		0.124593	1	3573	1	2507	MIBI	TNBC	3	high
83	M41		0.00300827	0.00376034	0.0170469	0	0.126097	0.077463			0.00601655	0.0486337	0.000250689		0.0095262	0	0	0.427425		0					0		0.0496365	0.00877413	0.277262	0.00376034	0.0177989	0		0.000501379	0.0270745		0.0220607	0	3355	0	3355	MIBI	TNBC	3	low
84	M5		0.00101358	0.000202716	0.000810866	0	0.095074	0.0326373			0.00506791	0.0624367	0.0198662		0.0565579	0.296169	0.000608149	0.1567		0.00891952					0		0.0512872	0.0806811	0.0545307	0.000608149	0.00608149	0.000608149		0.0180418	0.0448003		0.102372	0	1683	0	1683	MIBI	TNBC	6	high
85	M6		0.000555453	0.347343	0.00111091	0	0.0457323	0.0261063			0.000370302	0.019626	0.0281429		0.0114794	0.00407332	0	0.28865		0.000370302					0		0.0505462	0.0535086	0.0253657	0	0.00185151	0		0.000555453	0.0927606		0.0475838	0	2275	0	2275	MIBI	TNBC	4	low
86	M7		0.00137969	0.0408389	0	0	0	0			0.0256623	0	0.440949		0	0	0	0.0615342		0					0		0.0692605	0.0143488	0.00496689	0	0.0527042	0		0.0035872	0.283113		0.00165563	1	584	1	436	MIBI	TNBC	1	low
87	M8		0.00233949	0.00311931	0.000779828	0	0.00415909	0.000779828			0.00155966	0.00337926	0.0496491		0.000259943	0.00883806	0	0.194437		0					0		0.0766831	0.00675851	0.0109176	0	0.00129971	0.00129971		0.0150767	0.622303		0.000519886	1	946	1	111	MIBI	TNBC	0	low
88	M9		0.000744186	0.00576744	0.00334884	0.000186047	0.0984186	0.0498605			0.00260465	0.0485581	0.015814		0.0109767	0	0	0.153116		0.00911628					0.000372093		0.396093	0.156093	0.00613953	0.000186047	0.0277209	0.000372093		0.0463256	0.0111628		0.0554419	0	3767	0	3767	MIBI	TNBC	0	high
89	00-13520-8C			0.00869974	0.00211615		0.136374	0.0855866	0.000940513	0		0.0507877	0.475664	0.00258641			0.000940513	0.0126969					0.000470256	0		0.000470256	0.0423231	0.00822949	0.0124618					0.00775923	0.142723	0.12932	0.0162238	1	2084	1	1335	cycIF	TNBC	1	low
90	00-8939-2D			0.00109769	0		0.00548847	0.00482986	0.00241493	0.000439078		0.000658617	0.0836443	0.00263447			0	0.0100988					0.461251	0		0	0.222393	0.00614709	0.00482986					0.00658617	0.116356	0.0638858	0.0127333	1	908	1	291	cycIF	TNBC	6	low
91	01-16333-3D			0	0.00155317		0.44552	0.194265	0.0363202	0.00143369		0.251254	0.0228196	0.000238949			0	0.039546					0.0120669	0		0.000119474	0.0408602	0.134648	0.0320191					0.00107527	0.0718041	0.102151	0.0578256	1	1996	0	0	cycIF	TNBC	3	low
92	01-20792-3H			0.00278552	0.000464253		0.231662	0.18013	0.0213556	0.00278552		0.051532	0.0538533	0.000464253			0.000928505	0.0097493					0.0143918	0		0	0.103993	0.112349	0.0176416					0.0190344	0.0872795	0.301764	0.0194986	0	4975	1	4533	cycIF	TNBC	0	low
93	01-22975-1E			0.000441891	0.00618648		0.285462	0.220062	0.00795404	0.00132567		0.0653999	0.0702607	0.0159081			0.00441891	0.0658418					0.0136986	0.000441891		0	0.209898	0.0393283	0.0176757					0	0.140521	0.0972161	0.0234202	0	6762	0	0	cycIF	TNBC	0	low
94	02-5218-4K			0.00183824	0		0.0298713	0.019761	0	0		0.0101103	0.147518	0			0.000459559	0					0	0		0	0.171875	0.0229779	0.0716912					0.00275735	0.247243	0.299173	0.00459559	1	742	1	0	cycIF	TNBC	0	low
95	03-7604-1P			0.00125156	0		0.0150188	0.0100125	0.00250313	0.000625782		0.00500626	0.455569	0			0	0.00125156					0.00625782	0		0.000625782	0.0187735	0.0162703	0.0400501					0.0750939	0.229036	0.123905	0.0137672	1	301	1	140	cycIF	TNBC	1	high
96	90-526-2M			0.0178674	0.000192123		0.0543708	0.0472622	0.00480307	0		0.00710855	0.0493756	0.000192123			0	0.00768492					0.346974	0		0	0.135831	0.0403458	0.0115274					0.000960615	0.0728146	0.255908	0.00115274	1	3999	0	0	cycIF	TNBC	6	low
97	90-8392-1A			0.215861	0.000257898		0.204384	0.158092	0.0363636	0.0145712		0.0462927	0.0306899	0			0.000257898	0.022824					0.00490006	0.000128949		0	0.045519	0.0791747	0.00876854					0.00283688	0.0613798	0.270019	0.00206319	1	8726	0	0	cycIF	TNBC	4	low
98	92-10570-2E			0.0862798	0.00038432		0.090123	0.0710992	0.032475	0.000960799		0.0190238	0.312452	0			0	0.00249808					0	0		0.00019216	0.0115296	0.0445811	0.0263259					0.00365104	0.116257	0.270177	0.00211376	0	7037	0	0	cycIF	TNBC	1	low
99	92-16604-B			0.00488923	0.00320856		0.201222	0.171123	0.00748663	0.0294882		0.0300993	0.308633	0			0.000152788	0.00168067					0.00488923	0		0	0.0313216	0.0117647	0.00351413					0.0025974	0.346524	0.0380443	0.00458365	0	12699	0	0	cycIF	TNBC	1	low
100	92-20731-A			0.033249	0.00343332		0.255692	0.225816	0.0315625	0.0353572		0.0298759	0.166004	0			6.02337e-05	0					0.00174678	0		0.000240935	0.024997	0.138116	0.00120467					0.00108421	0.0890254	0.217082	0.00114444	0	4570	0	0	cycIF	TNBC	1	low
101	95-12547-3A			0.000525417	0		0.196112	0.158282	0.018915	0.00367792		0.03783	0.15132	0			0	0.00512282					0.0135295	0		0.000131354	0.181532	0.067122	0.0128727					0.00420334	0.177197	0.166163	0.00157625	0	8959	0	0	cycIF	TNBC	0	low
102	96-9792-1I			0.0484687	7.02445e-05		0.264049	0.240096	0.0558443	0.0232509		0.0239534	0.194577	0.00217758			0.00161562	0.0175611					0.000140489	0		0.00646249	0.0571087	0.102908	0.00231807					0.022127	0.0483984	0.146319	0.00660298	0	8683	0	0	cycIF	TNBC	1	high
103	97-15244-1H			0.137656	0.00659841		0.159044	0.154266	0.0204778	0.0147895		0.00477816	0.319909	0			0.000682594	0.00182025					0.00113766	0		0.00341297	0.112173	0.00591581	0.0259386					0.00614334	0.10967	0.0534699	0.0211604	1	379	1	94	cycIF	TNBC	1	low
104	98-15913-C			0.00117085	0		0.00360263	0.0031523	0.00549401	0.111051		0.000450329	0.224804	0.000540394			0.000720526	0.0716023					9.00657e-05	0		0.000180131	0.412771	0.000720526	0.000180131					0.00819598	0.0845717	0.0692606	0.00504368	1	409	1	116	cycIF	TNBC	0	low
105	99-23192-1B			0.00254885	0.000121374		0.0872679	0.0708824	0.00194198	0.000121374		0.0163855	0.14225	0.00594732			0.000242748	0.151839					0.000728244	0		0	0.0966137	0.00740381	0.11834					0.0055832	0.127928	0.205122	0.0460007	1	1081	1	655	cycIF	TNBC	1	low
106	99-6921-F			0.0971533	0		0.0793941	0.0689475	0.0613737	0.0261165		0.0104466	0.0524941	0			0	0.00182815					0.000261165	0		0	0.0906242	0.0613737	0.00783494					0.314442	0.0321233	0.158788	0.0161922	1	1436	1	350	cycIF	TNBC	7	high
107	JP-TMA2-1_scene01			0.0072387	0		0.016596	0.0157133	0.0591455	0.0164195		0.000882768	0.0967514	0			0.00600282	0.000353107					0.000706215	0		0.000176554	0.329979	0.0330155	0.011476					0.0501412	0.0658545	0.285487	0.0206568					cycIF	TNBC	0	high
108	JP-TMA2-1_scene02			0.0065731	0		0.00941553	0.00746136	0.00106591	0.00159886		0.00195417	0.376621	0.000355303			0.000710606	0.15811					0.000710606	0.000355303		0	0.0328655	0.00479659	0.0113697					0.216379	0.031089	0.126488	0.0214958					cycIF	TNBC	1	high
109	JP-TMA2-1_scene03			0.210136	0.000151286		0.00726172	0.003177	0.000605144	0.500605		0.00408472	0.014826	0.00695915			0.000151286	0.0229955					0	0		0	0.0234493	0.00181543	0.00151286					0.150227	0.0373676	0.00907716	0.0128593					cycIF	TNBC	6	high
110	JP-TMA2-1_scene04			0.0119863	0		0.0291096	0.00684932	0.00171233	0		0.0222603	0.313356	0			0.010274	0					0.00342466	0		0.00171233	0.0239726	0.010274	0.431507					0	0.106164	0.0393836	0.0171233					cycIF	TNBC	1	low
111	JP-TMA2-1_scene05			0	0		0.02849	0.02442	0.00854701	0		0.00407	0.18315	0.135124			0.000814001	0.0594221					0	0		0	0	0.013838	0.00651201					0.004884	0.00407	0.526252	0.028897					cycIF	TNBC	1	low
112	JP-TMA2-1_scene06			0.000172891	0.000345781		0.0501383	0.0404564	0.0140041	0.0809129		0.00968188	0.0171162	0.153181			0	0.0371715					0.00224758	0.000172891		0	0.239972	0.0178077	0.000172891					0.326591	0.00812586	0.0197095	0.0321577					cycIF	TNBC	7	high
113	JP-TMA2-1_scene07			0.466895	0.00684422		0.133016	0.113227	0.0758816	0.0926945		0.0197887	0.0113078	0			0	0.00610028					0	0		0	0.0110103	0.0888261	0.00312454					0.0464217	0.0215742	0.00833209	0.027972					cycIF	TNBC	4	high
114	JP-TMA2-1_scene09			0.000720288	0.000960384		0.0136855	0.0120048	0.169988	0.171669		0.00168067	0.0348139	0.133253			0.00120048	0.27443					0	0		0	0.00240096	0	0.00744298					0.00120048	0.0242497	0.146699	0.0172869					cycIF	TNBC	6	low
115	JP-TMA2-1_scene10			0.00168148	0.00168148		0.0384338	0.0348307	0.00264233	0		0.00360317	0.0425174	0.495556			0	0.294259					0	0		0	0	0.0223397	0.0257026					0.00600528	0.0112899	0.0338698	0.0240211					cycIF	TNBC	1	low
116	JP-TMA2-1_scene11			0.00337937	0.000734646		0.097414	0.0686159	0.609021	0.0330591		0.0287981	0.00220394	0			0	0.000881575					0	0		0	0.000734646	0.00132236	0.0035263					0.223479	0.0010285	0.00734646	0.0158684					cycIF	TNBC	7	high
117	JP-TMA2-1_scene12			0.00094162	0		0.0442561	0.0112994	0.0291902	0.0047081		0.0329567	0.0348399	0			0.00564972	0.00094162					0	0.00753296		0.00094162	0.141243	0.00282486	0.552731					0	0.115819	0.0564972	0.00188324					cycIF	TNBC	3	low
118	JP-TMA2-1_scene13			0.0266279	0		0.0266279	0.0185724	0.00223764	0.0154397		0.00805549	0.119266	0			0	0.00156635					0.000671291	0		0	0.522936	0.0223764	0.00134258					0.0496755	0.0845827	0.109644	0.017006					cycIF	TNBC	0	high
119	JP-TMA2-1_scene14			0	0.000198689		0.0119213	0.0069541	0	0.0188754		0.00496722	0.290085	0			0	0.0194715					0	0		0.000198689	0.113054	0.00556328	0.000198689					0.323863	0.162329	0.0405325	0.0137095					cycIF	TNBC	1	high
120	JP-TMA2-1_scene15			0.00607227	0.0644254		0.208679	0.167358	0.260812	0.041173		0.0413211	0.00799763	0.000148104			0.000592417	0.00562796					0.00236967	0		0	0.121297	0.0515403	0.00444313					0.171505	0.0145142	0.00222156	0.0365818					cycIF	TNBC	7	high
121	JP-TMA2-1_scene16			0	0		0.00503018	0.00301811	0.00603622	0.00804829		0.00201207	0.00603622	0.157948			0.00503018	0.0347082					0	0.475855		0	0.213783	0.0518109	0.00955734					0.0120724	0.00100604	0.00955734	0.00352113					cycIF	TNBC	6	low
122	JP-TMA2-1_scene17			0	0.0104657		0.205651	0.167452	0.0096808	0.00889587		0.0381999	0.0609628	0			0.0018315	0					0.00156986	0.0112507		0	0.46808	0.0586081	0.00784929					0.0512821	0.037415	0.0358451	0.0306122					cycIF	TNBC	0	high
123	JP-TMA2-1_scene18			0.00552826	0.000153563		0.0562039	0.0506757	0.0078317	0.0529791		0.00552826	0.00506757	0			0.00168919	0.00168919					0	0.00107494		0	0.677211	0.0208845	0.000614251					0.141892	0.0139742	0.00399263	0.00921376					cycIF	TNBC	0	high
124	JP-TMA2-1_scene19			0.013914	0.000722804		0.166968	0.16498	0.197868	0.0171666		0.00198771	0.0289122	0.0254789			0	0.223347					0.000542103	0.0234911		0	0.135707	0.0354174	0.0166245					0.0372244	0.0307192	0.00758945	0.0383086					cycIF	TNBC	0	high
125	JP-TMA2-1_scene20			0.00509804	0		0.00431373	0.00411765	0.0358824	0.263333		0.000196078	0.00588235	0.0196078			0.000392157	0.0390196					0	0		0	0.00862745	0.000196078	0.0045098					0.598627	0	0.00705882	0.00745098					cycIF	TNBC	7	high
126	JP-TMA2-1_scene21			0.00102145	0.0122574		0.0796731	0.0449438	0.00102145	0.0040858		0.0347293	0.0347293	0.00102145			0.00102145	0.0081716					0.0623085	0.00102145		0.0040858	0.556691	0.0081716	0.0357508					0.011236	0.0347293	0.118488	0.0245148					cycIF	TNBC	0	low
127	JP-TMA2-1_scene22			0.00997262	0.00430192		0.0606179	0.056316	0.0220962	0.154282		0.00430192	0.0168166	0			0.000782167	0.0164255					0	0		0	0.523661	0.00547517	0.00430192					0.0838874	0.0136879	0.00567071	0.0780211					cycIF	TNBC	0	high
128	JP-TMA2-1_scene23			0.436007	0		0.0124296	0.0114585	0.019227	0.0821519		0.000971062	0.0458341	0			0.00116527	0.0223344					0	0		0	0.140416	0.021946	0.00213634					0.132064	0.0691396	0.0110701	0.00407846					cycIF	TNBC	4	high
129	JP-TMA2-1_scene24			0	0		0.0558534	0.0494951	0.00847775	0.66463		0.00635831	0.00187009	0			0.000623364	0.000374018					0	0		0	0.013714	0.00860242	0.00349084					0.224411	0.00486224	0.000124673	0.012966					cycIF	TNBC	6	high
130	JP-TMA2-1_scene25			0.0048014	0.000218245		0.0242252	0.0174596	0.0333915	0.0113488		0.0067656	0.409865	0			0.000218245	0					0	0.000436491		0	0.153645	0.00851157	0.01244					0.071148	0.0997381	0.153208	0.0168049					cycIF	TNBC	1	high
131	JP-TMA2-1_scene26			0.208333	0.0339209		0.124466	0.111111	0.00133547	0.00133547		0.0133547	0.0619658	0			0	0.00106838					0	0		0	0.323451	0.00747863	0.00774573					0.0363248	0.118056	0.0587607	0.0157585					cycIF	TNBC	0	high
132	JP-TMA2-1_scene27			0	0		0.00026617	0.00026617	0	0.00026617		0	0.00319404	0.00053234			0	0					0	0.00372638		0.00186319	0.936918	0	0.0101145					0.0367314	0.00133085	0.00212936	0.00292787					cycIF	TNBC	0	high
133	JP-TMA2-1_scene28			0.0401235	0.00679012		0.300617	0.294444	0.0302469	0		0.00617284	0.0944444	0			0.00123457	0.00617284					0	0		0.012963	0.0851852	0.00617284	0.095679					0.0283951	0.174074	0.0654321	0.0524691					cycIF	TNBC	1	high
134	JP-TMA2-1_scene29			0.00189538	0.00416983		0.145186	0.114481	0.00530705	0.00871873		0.0307051	0.0583776	0			0	0.0318423					0.00796058	0		0	0.166414	0.0591357	0.0542077					0.00796058	0.0845337	0.329795	0.0344958					cycIF	TNBC	0	low
135	JP-TMA2-1_scene30			0.00506614	0		0.0714889	0.0655784	0.0999156	0.0197017		0.0059105	0.119054	0.00168871			0.000562905	0.204334					0.000562905	0		0.000844357	0.0636082	0.0146355	0.0123839					0.0942865	0.0481283	0.227976	0.0157613					cycIF	TNBC	1	high
136	JP-TMA2-1_scene31			0.037706	0.00790246		0.177918	0.135922	0.0182886	0.0101603		0.0419959	0.0234816	0.107248			0.00135471	0.267329					0	0		0.000225785	0.109054	0.0137729	0.0864755					0.0142244	0.00248363	0.0677354	0.0546399					cycIF	TNBC	3	low
137	JP-TMA2-1_scene32			0.00227716	0.000650618		0.11093	0.0572544	0.0250488	0.00130124		0.053676	0.0110605	0			0.00585556	0.00748211					0.000325309	0		0.000650618	0.109304	0.00162655	0.550748					0	0.128172	0.0432661	0.00130124					cycIF	TNBC	3	low
138	JP-TMA2-1_scene33			0.0205892	0.000633513		0.0272411	0.0215394	0.00950269	0.0589167		0.00570162	0.0427621	0.000316756			0.000316756	0.00886918					0.000633513	0		0	0.474501	0.0266075	0.0722205					0.012987	0.0516313	0.164397	0.0278746					cycIF	TNBC	0	low
139	JP-TMA2-1_scene34			0.00506608	0.00704846		0.204846	0.189427	0.0330396	0.127533		0.0154185	0.0561674	0			0.00330396	0.0127753					0	0		0	0.122026	0.0134361	0.0129956					0.3	0.0414097	0.0140969	0.0462555					cycIF	TNBC	7	high
140	JP-TMA2-1_scene35			0.00154719	0.114836		0.412756	0.331958	0.0254427	0.0127213		0.0807977	0.051573	0.00017191			0.00017191	0.0417741					0	0		0.00068764	0.0503696	0.0273337	0.00790786					0.0527763	0.106068	0.0835482	0.0103146					cycIF	TNBC	1	high
141	JP-TMA2-1_scene36			0	0.0293473		0.0497153	0.0313184	0.00175208	0.301577		0.0183968	0.021901	0.00240911			0.00021901	0.198204					0	0		0.0043802	0.0175208	0.0105125	0.0144547					0.043145	0.0484012	0.231932	0.0245291					cycIF	TNBC	6	high
142	JP-TMA2-1_scene37			0.000288309	0.00403633		0.285858	0.273173	0.0152804	0.190716		0.0126856	0.0131181	0			0.000864927	0.0869252					0	0		0	0.0332997	0.0278218	0.010235					0.278074	0.00720773	0.00389217	0.0423814					cycIF	TNBC	7	high
143	JP-TMA2-1_scene38			0.654381	0		0.0302115	0.0287009	0.00664653	0.00483384		0.00151057	0.00302115	0.00151057			0.00151057	0.00906344					0	0		0	0.00362538	0.000906344	0.000906344					0.00936556	0.00120846	0.253776	0.0190332					cycIF	TNBC	4	low
144	JP-TMA2-1_scene39			0.0215681	0.411833		0.26348	0.195278	0.00728651	0.00058292		0.0682017	0.00204022	0.00641212			0	0.0352667					0.00699505	0		0	0.0014573	0.00961819	0.0139901					0.0122413	0.0215681	0.151851	0.0338094					cycIF	TNBC	6	low
145	JP-TMA2-1_scene40			0	0.00272586		0.26285	0.235981	0.0346573	0.0626947		0.0268692	0.0124611	0.000389408			0	0.0103193					0.00292056	0		0	0.283684	0.0952103	0.019081					0.0206386	0.0663941	0.0560748	0.0698988					cycIF	TNBC	0	high
146	JP-TMA2-1_scene41			0	0.00155383		0.293896	0.225527	0.00577137	0.0017758		0.0683685	0.00577137	0.00288568			0.000221976	0.0503885					0.000221976	0.00377358		0	0.335183	0.0357381	0.0126526					0.0162042	0.0337403	0.189789	0.0104329					cycIF	TNBC	0	low
147	JP-TMA2-1_scene42			0.000835073	0.000208768		0.077453	0.068476	0.011691	0.00104384		0.00897704	0.00375783	0.0045929			0.696451	0.0475992					0	0		0	0	0.00960334	0.00835073					0.0135699	0.00146138	0.110856	0.0125261					cycIF	TNBC	6	low
148	1	0.000960615		0.000480307	0.000480307		0.00768492			0			0.0192123				0		0.206532		0	0.362632	0			0.174352	0.167147	0.00192123	0.000960615				0.00864553	0.0177714	0.00336215	0.0220941	0.00576369	1	1003.75	1	0	IMC	ER+	5	high
149	10	0		0	0.00159744		0.00638978			0			0.0106496				0		0.159744		0	0.488285	0			0.0425985	0.085197	0.0085197	0				0.000532481	0.0319489	0.0798722	0.071885	0.0127796	1	2007.5	1	2007.5	IMC	ER+	5	high
150	100	0		0	0.00933933		0.00933933			0			0.0906261				0		0.0377032		0	0.00933933	0			0.00518852	0.425458	0.115531	0				0.00830163	0.0145278	0.185057	0.0861294	0.00345901	0	5201.25	0	5201.25	IMC	ER+	0	high
151	101	0		0.00767434	0.000667334		0.00133467			0			0.182182				0		0.0146813		0	0.00867534	0			0.001001	0.671004	0.00767434	0.000667334				0.00333667	0.003003	0.0860861	0.00834168	0.00367034	1	4106.25	1	1003.75	IMC	ER+	0	low
152	104	0		0	0.00271739		0.00815217			0			0				0		0.247283		0	0	0			0.00271739	0	0.0570652	0				0.013587	0.0108696	0.154891	0.355978	0.146739	0	3254.58	0	3254.58	IMC	ER+	7	high
153	106	0.000528541		0.0803383	0.00528541		0.0243129			0			0.0338266				0		0.127907		0	0.051797	0			0.0179704	0.0724101	0.00845666	0.0089852				0.0766385	0.00105708	0.39852	0.0845666	0.00739958	1	2950.42	1	2950.42	IMC	ER+	0	low
154	108	0		0	0.00210674		0.00608614			0			0.00561798				0		0.0582865		0.000234082	0.0262172	0.648642			0.00327715	0.00327715	0.0402622	0.000702247				0.102996	0.0292603	0.00983146	0.036985	0.0262172	1	1064.58	1	699.583	IMC	ER+	6	high
155	109	0		0	0		0.000547645			0			0.0197152				0		0.266703		0	0.0125958	0			0.00273823	0.318182	0.00766703	0.00328587				0.0202629	0.00219058	0.139102	0.202629	0.00438116	0	2372.5	0	2372.5	IMC	ER+	0	low
156	11	0		0	0.0380581		0.120168			0			0.214864				0		0.0101888		0	0.0806113	0			0.0122865	0.275397	0.0221756	0				0.00389571	0.0203776	0.154031	0.0140845	0.0338628	0	3376.25	0	3376.25	IMC	ER+	0	high
157	112	0.000476872		0.101574	0.000953743		0.00286123			0			0.0786838				0		0.0696233		0	0.0157368	0			0.0276586	0.327611	0.0400572	0.0786838				0.0562709	0.000476872	0.180258	0.0128755	0.00619933	0	4349.58	0	4349.58	IMC	ER+	0	low
158	113	0		0	0		0.00146039			0			0.0146039				0		0.030303		0	0.121577	0			0.174881	0.100037	0.0803213	0.000365097				0.00876232	0.00365097	0.395035	0.0660825	0.00292077	0	3680.42	0	3680.42	IMC	ER+	2	low
159	117	0		0	0.00026469		0.00158814			0.00026469			0.0148227				0		0.000529381		0	0.753309	0.000529381			0.0277925	0.063261	0.0105876	0.00132345				0.000529381	0.0142933	0.0865537	0.0137639	0.0105876	1	3041.67	1	3041.67	IMC	ER+	5	high
160	118	0		0.00114679	0		0.00191131			0			0.00114679				0		0.123853		0	0.642584	0			0.0240826	0.00267584	0.00535168	0.00267584				0.0156728	0.00420489	0.0324924	0.102446	0.0397554	0	1612.08	0	1612.08	IMC	ER+	5	low
161	119	0		0.0138889	0.00163399		0.00816993			0			0.0571895				0		0.142974		0	0.0147059	0			0.00163399	0.237745	0.00163399	0.000816993				0.000816993	0.00326797	0.454248	0.0547386	0.00653595	0	1855.42	0	1855.42	IMC	ER+	0	low
162	120	0		0	0.000668449		0.00167112			0			0.0678476				0		0.0197193		0	0.330548	0			0.00701872	0.0698529	0.0110294	0.00534759				0.0558155	0.00334225	0.364305	0.0538102	0.00902406	0	5231.67	0	5231.67	IMC	ER+	5	low
163	122	0		0.00160449	0		0.000401123			0			0.0272764				0		0.233855		0.000802246	0.000401123	0			0.279984	0.245086	0.000802246	0.000401123				0.00641797	0.00401123	0.0493381	0.123546	0.026073	0	1764.17	0	1764.17	IMC	ER+	2	low
164	125	0.00144823		0	0.00289645		0.0152064			0			0.00362056				0		0.25706		0	0.120203	0.00362056			0.295438	0.031861	0.00868936	0				0.0224475	0.0057929	0.0760319	0.123099	0.0325851	1	517.083	1	456.25	IMC	ER+	2	low
165	13	0		0.00504626	0.000420521		0.000420521			0			0.00967199				0		0.280908		0	0.0121951	0			0.457527	0.0841043	0.000420521	0.000420521				0.00756939	0.0142977	0.0870479	0.0210261	0.0189235	0	1916.25	0	1916.25	IMC	ER+	2	high
166	130	0		0.00171625	0		0.000572082			0			0.0720824				0		0.0818078		0	0.0194508	0			0.00114416	0.28833	0.00629291	0.00457666				0.02746	0.00629291	0.354119	0.136156	0	0	2615.83	0	2615.83	IMC	ER+	0	low
167	131	0		0	0		0.000795545			0			0.000795545				0		0.144789		0	0.0159109	0			0.575975	0.0151154	0.00636436	0.000795545				0.00795545	0.00795545	0.0167064	0.137629	0.0692124	0	2281.25	0	2281.25	IMC	ER+	2	high
168	136	0		0	0.0126706		0.0477583			0			0.0497076				0		0.0136452		0	0.215724	0.000324886			0.0318389	0.051332	0.0272904	0.0597791				0.116309	0.025666	0.24204	0.0945419	0.011371	0	2950.42	0	2950.42	IMC	ER+	5	high
169	138	0		0	0.000364299		0.00400729			0			0.137341				0		0.00765027		0	0.0200364	0			0.00947177	0.347541	0.0418944	0.00182149				0.00801457	0.0178506	0.374499	0.0138434	0.0156648	1	2342.08	1	851.667	IMC	ER+	0	high
170	144	0		0.00717846	0.211366		0.227916			0			0.00478564				0		0.0464606		0	0.0167498	0			0.241874	0.0153539	0.00578265	0.000199402				0.027318	0.00937188	0.114058	0.0508475	0.0207378	0	1855.42	0	1855.42	IMC	ER+	2	high
171	148	0		0	0.023766		0.0530165			0			0.0571298				0		0.0731261		0	0.0502742	0.000457038			0.000914077	0.0790676	0.0310786	0.000457038				0.024223	0.00868373	0.47532	0.106033	0.0164534	0	2007.5	1	121.667	IMC	ER+	0	high
172	150	0.00309023		0.00185414	0		0.00865266			0			0.00185414				0		0.57293		0	0.000618047	0			0.160692	0.00741656	0.197775	0				0.000618047	0.00432633	0.00741656	0.0154512	0.0173053	0	3132.92	0	1186.25	IMC	ER+	2	low
173	153	0		0	0		0.0191083			0			0.0163785				0		0.535942		0	0.000909918	0			0.00818926	0.0154686	0.0382166	0.000909918				0.0209281	0.0118289	0.11374	0.187443	0.0309372	0	4380	0	4380	IMC	ER+	0	high
174	154	0		0	0		0.00102249			0			0.0378323				0		0.170757		0	0.00613497	0			0	0.231084	0.0112474	0				0.0184049	0.00511247	0.374233	0.142127	0.00204499	0	2190	0	2190	IMC	ER+	0	low
175	156	0		0	0		0			0			0.0155211				0		0.13082		0	0.0288248	0			0.00443459	0.0687361	0.00665188	0.210643				0.115299	0	0.343681	0.0399113	0.0354767	0	5292.5	0	5292.5	IMC	ER+	3	low
176	157	0.00419287		0	0.00838574		0.0566038			0			0.0293501				0.00628931		0.314465		0	0.033543	0			0.136268	0.0733753	0.0230608	0.00209644				0.0293501	0	0.115304	0.157233	0.0104822	1	1338.33	1	638.75	IMC	ER+	2	low
177	159	0		0.10502	0.00307377		0.0215164			0			0.00973361				0		0.116291		0.00512295	0.017418	0			0.126537	0.0266393	0.00307377	0.0256148				0.0860656	0.00358607	0.319672	0.116803	0.013832	1	1764.17	1	851.667	IMC	ER+	6	low
178	16	0		0	0		0.0075			0			0.0575				0		0.1175		0	0.12	0			0.0075	0.115	0.0025	0				0.06	0.01	0.395	0.105	0.0025	0	2707.08	0	2707.08	IMC	ER+	0	high
179	160	0		0	0.000433088		0.00216544			0			0.0645301				0		0.0870507		0	0.161109	0			0.266349	0.190992	0.0034647	0.00129926				0.0155912	0.00563014	0.170637	0.0203551	0.0103941	0	5414.17	0	5414.17	IMC	ER+	2	low
180	161	0.000330688		0	0		0.00462963			0			0.00396825				0		0.0383598		0	0.0135582	0			0.506944	0.0251323	0.031746	0.00661376				0.0327381	0.00628307	0.166997	0.137897	0.0248016	1	1581.67	1	1581.67	IMC	ER+	2	low
181	165	0.000742942		0	0.00817236		0.0624071			0			0				0		0.368499		0	0	0			0.199108	0	0.0460624	0				0.0200594	0.00594354	0.0846954	0.162704	0.0416048	1	1825	1	1825	IMC	ER+	2	low
182	169	0		0.0672646	0.00103484		0.00206968			0			0.0858917				0		0.0362194		0	0.0158675	0			0.0172473	0.358744	0.00758882	0.0855467				0.0189721	0.00103484	0.260435	0.0372542	0.00482925	0	1764.17	0	1764.17	IMC	ER+	0	low
183	17	0.000671592		0	0.000671592		0.00402955			0			0.0083949				0		0.0856279		0	0.627602	0.000335796			0.0664876	0.0127602	0.0134318	0.00235057				0.0255205	0.0268637	0.0110813	0.0832774	0.0308932	0	2159.58	0	2159.58	IMC	ER+	5	high
184	170	0.002079		0	0.000693001		0.000693001			0			0.000693001				0		0.329175		0	0.001386	0			0.600832	0.01386	0.00623701	0.000693001				0.001386	0.000693001	0	0.017325	0.024255	0	456.25	1	456.25	IMC	ER+	2	low
185	174	0		0.000311042	0.000311042		0.00248834			0			0.0485226				0		0.0155521		0	0.0111975	0			0.0805599	0.660653	0.00528771	0.00342146				0.0205288	0.0161742	0.112597	0.0199067	0.00248834	0	2585.42	0	2585.42	IMC	ER+	0	high
186	18	0		0	0.000726744		0.00363372			0			0.0777616				0		0.000726744		0	0.00581395	0			0	0.476744	0.00218023	0				0.0239826	0.00145349	0.359012	0.0399709	0.00799419	0	3589.17	0	121.667	IMC	ER+	0	low
187	180	0.000526316		0.00157895	0.000526316		0.0505263			0.00105263			0				0		0.117368		0	0.000526316	0			0.602105	0.00473684	0.0110526	0				0.00473684	0.00421053	0.0489474	0.0421053	0.11	0	1977.08	0	1977.08	IMC	ER+	2	low
188	182	0		0	0		0			0			0.0459711				0		0.0547521		0	0.293905	0.000516529			0.25155	0.0748967	0.00568182	0				0.00826446	0.105888	0.118285	0.0392562	0.00103306	0	2007.5	0	1003.75	IMC	ER+	5	high
189	183	0.000602773		0	0.013261		0.0229054			0.000602773			0.0283303				0		0.122363		0	0.187462	0			0.00602773	0.111513	0.00904159	0				0.0126582	0.0066305	0.386377	0.0825799	0.00964436	0	2828.75	0	2828.75	IMC	ER+	5	low
190	186	0		0	0.00920079		0.191954			0			0.0373444				0		0.00974202		0.00108245	0.0151542	0.000360815			0.214324	0.133141	0.0981418	0				0.00324734	0.064586	0.127187	0.0589933	0.0355403	0	3528.33	0	3528.33	IMC	ER+	2	high
191	188	0		0.00746269	0		0.00331675			0			0.0190713				0		0.358209		0	0.00580431	0			0.00746269	0.250415	0.0315091	0.000829187				0.00746269	0.00746269	0.118574	0.176617	0.00580431	1	1338.33	1	1338.33	IMC	ER+	0	high
192	19	0		0.00340832	0		0.000681663			0			0.0163599				0		0.0882754		0	0.0937287	0			0.270279	0.109066	0.0105658	0.0316973				0.042604	0.00238582	0.278459	0.0422631	0.0102249	0	5931.25	0	5931.25	IMC	ER+	2	low
193	193	0.000368868		0	0.00368868		0.0424198			0			0.0228698				0		0.0398377		0	0.00184434	0.000368868			0.378827	0.0494283	0.0320915	0.000737735				0.00184434	0.0210255	0.0844707	0.233493	0.0866839	0	1003.75	1	669.167	IMC	ER+	2	high
194	194	0		0	0.0348653		0.0158479			0			0.00475436				0		0.575277		0	0.00950872	0			0.122029	0.0380349	0.0332805	0				0.0190174	0.00158479	0.00950872	0.114105	0.022187	0	3193.75	0	1095	IMC	ER+	2	low
195	196	0.00187266		0	0.00187266		0.0365169			0			0.0430712				0		0.0140449		0	0.0205993	0			0.0299625	0.188202	0.071161	0				0.0655431	0.00842697	0.441948	0.0720974	0.00468165	0	3224.17	0	3224.17	IMC	ER+	0	high
196	2	0.000487092		0.00194837	0.00194837		0.0238675			0			0.0282513				0		0.132002		0	0.196785	0.000487092			0.0511447	0.0759864	0.0233804	0.00389674				0.00389674	0.010716	0.274233	0.146615	0.0243546	0	3072.08	0	3072.08	IMC	ER+	5	high
197	200	0.0054615		0	0.00054615		0.0289459			0.00054615			0.00382305				0.00054615		0.125614		0	0.0229383	0			0.682141	0.0158383	0.0103768	0				0.00873839	0.0010923	0.0502458	0.0360459	0.00709995	0	4532.08	0	4471.25	IMC	ER+	2	low
198	201	0.000464253		0	0.000464253		0.0134633			0			0				0		0.215877		0	0.00324977	0			0.299443	0.00324977	0.00742804	0				0.090065	0.0185701	0.0352832	0.222377	0.090065	0	1642.5	0	1642.5	IMC	ER+	2	high
199	202	0.000932401		0.0167832	0.0027972		0.00606061			0			0.00512821				0.0004662		0.134732		0	0.0004662	0			0.534266	0.00932401	0.0149184	0.0027972				0.0177156	0.0121212	0.00932401	0.192541	0.039627	0	669.167	1	0	IMC	ER+	2	high
200	205	0.00365408		0.000609013	0.00121803		0.0176614			0			0.000609013				0.000609013		0.11084		0	0.00669915	0			0.609622	0.0267966	0.0487211	0.000609013				0.0152253	0.00669915	0.0255786	0.110231	0.0146163	0	1155.83	1	1034.17	IMC	ER+	2	low
201	206	0		0.00933956	0.00333556		0.0306871			0			0.00800534				0		0.0260173		0	0.243496	0			0.00733823	0.0433622	0.00133422	0.190127				0.166778	0.00133422	0.216144	0.0500334	0.00266845	0	3680.42	0	3680.42	IMC	ER+	5	low
202	207	0		0.0966164	0.000407664		0.00693029			0.000407664			0				0		0.253975		0.00122299	0.00733795	0			0.400326	0.00774562	0.00896861	0.0244598				0.0224215	0.00407664	0.0550347	0.0693029	0.0407664	0	2342.08	1	2342.08	IMC	ER+	2	low
203	208	0		0	0.000688231		0.00344116			0			0.00206469				0		0.368204		0	0.0330351	0			0.300069	0.0323469	0.00412939	0				0.017894	0.0110117	0.0763937	0.0977288	0.0529938	0	2220.42	0	2220.42	IMC	ER+	2	high
204	210	0		0	0.000529661		0.00264831			0			0.0572034				0		0.115996		0	0	0			0.00211864	0.294492	0.0111229	0				0.0646186	0.00847458	0.358051	0.0556144	0.0291314	0	2129.17	0	2129.17	IMC	ER+	0	high
205	211	0		0.0022818	0		0.0199658			0			0.187108				0		0.115231		0	0.00399315	0			0.022818	0.389618	0.0159726	0				0	0.00627496	0.193953	0.022818	0.0199658	0	4075.83	0	4075.83	IMC	ER+	0	low
206	216	0		0	0.000614251		0.012285			0			0.153563				0		0.029484		0	0.00798526	0			0.116708	0.242629	0.00982801	0				0.00859951	0.00429975	0.353808	0.0472973	0.0128993	0	3345.83	1	2190	IMC	ER+	0	low
207	217	0		0.00421319	0.0117969		0.048241			0.01917			0.0408679				0		0.019802		0	0.0393933	0.000210659			0.0109543	0.0516115	0.00947967	0.100485				0.0882663	0.00610912	0.406783	0.131662	0.0109543	0	4410.42	0	4410.42	IMC	ER+	3	low
208	219	0		0.00346535	0.000990099		0.00990099			0			0.161881				0		0.184653		0	0.0376238	0			0.000990099	0.169307	0.0108911	0.0366337				0.0732673	0.0029703	0.20198	0.0787129	0.0267327	0	3558.75	0	3558.75	IMC	ER+	0	low
209	222	0.00119474		0	0.00119474		0.0083632			0			0.0254879				0		0.0227001		0	0.000398248	0			0.492632	0.158503	0.00995619	0.00238949				0.0589407	0.0083632	0.137395	0.0378335	0.0346476	0	1764.17	0	1764.17	IMC	ER+	2	high
210	223	0		0.0151738	0.00146843		0.00734214			0			0.0288791				0		0.0181106		0	0.0195791	0			0.00881057	0.487029	0.0249633	0.00881057				0.0107685	0.0083211	0.303475	0.0518845	0.00538424	0	2281.25	0	2281.25	IMC	ER+	0	high
211	225	0		0.000844595	0.00126689		0.00422297			0			0.0903716				0		0.00633446		0	0.373311	0			0.00464527	0.243243	0.00380068	0.00591216				0.0130912	0.0705236	0.13598	0.0232264	0.0232264	0	547.5	1	273.75	IMC	ER+	5	high
212	226	0		0	0.000524246		0.00393185			0			0.0125819				0		0.00131062		0.000262123	0.413106	0			0.394233	0.0760157	0.00183486	0.000524246				0.0241153	0.000524246	0.0262123	0.0131062	0.0317169	0	4349.58	0	4349.58	IMC	ER+	5	low
213	233	0		0	0		0.0530864			0			0.00185185				0		0.380247		0	0.0938272	0			0.298148	0.00802469	0.0197531	0				0.00432099	0.00308642	0.0222222	0.0703704	0.0450617	0	1855.42	0	1855.42	IMC	ER+	2	low
214	234	0		0.0184255	0		0.00893356			0.595757			0.00781686				0		0.0217755		0	0.0122836	0			0.0156337	0.00167504	0.025684	0				0.00781686	0.0407594	0.0731435	0.0424344	0.127862	1	2950.42	1	2859.17	IMC	ER+	6	high
215	237	0		0.000480538	0		0.0110524			0			0.0547814				0		0.259491		0	0.162902	0			0.00384431	0.0360404	0.0245074	0.000480538				0.0120135	0.0172994	0.349351	0.0543008	0.0134551	0	2585.42	0	395.417	IMC	ER+	5	high
216	238	0		0.000744048	0.000496032		0.00570437			0			0.00868056				0		0.154762		0.000496032	0.0815972	0			0.284474	0.0228175	0.0248016	0.0275298				0.106895	0.00644841	0.156994	0.0949901	0.0225694	0	7087.08	0	4258.33	IMC	ER+	2	low
217	24	0		0.00110742	0		0.00221484			0.00221484			0.0166113				0		0.0852713		0.00110742	0.0177187	0			0.047619	0.30454	0.00110742	0.0675526				0.101883	0	0.321152	0.0265781	0.00332226	1	3193.75	1	2737.5	IMC	ER+	0	low
218	240	0		0	0.00163043		0.026087			0			0.0146739				0		0.0907609		0	0.0211957	0			0.558152	0.0831522	0.00326087	0.00706522				0.00923913	0.0228261	0.075	0.0434783	0.0434783	0	5018.75	0	5018.75	IMC	ER+	2	high
219	242	0.00278662		0.000398089	0.00159236		0.0632962			0			0.013535				0.000398089		0.178344		0	0.000398089	0			0.431927	0.138137	0.0167197	0				0.000398089	0.00517516	0.0688694	0.0477707	0.0302548	0	2676.67	1	2220.42	IMC	ER+	2	low
220	243	0		0.0101351	0.00168919		0.0185811			0			0.00168919				0		0.0641892		0.00506757	0.0101351	0			0.0574324	0	0.0152027	0.0810811				0.238176	0	0.170608	0.244932	0.0810811	0	1764.17	0	1764.17	IMC	ER+	3	low
221	245	0.0040253		0	0.00258769		0.0273145			0.000575043			0.0520414				0.000862565		0.0379528		0	0.0129385	0.00575043			0.591144	0.0572168	0.0184014	0.000287522				0.00345026	0.0557792	0.0569293	0.0491662	0.0235768	0	2859.17	1	2859.17	IMC	ER+	2	high
222	246	0		0	0		0.00496032			0.000992063			0.00297619				0		0.0218254		0	0.122024	0			0.695437	0.0178571	0.0257937	0				0.00496032	0.0198413	0.0406746	0.0218254	0.0208333	0	2250.83	1	1429.58	IMC	ER+	2	high
223	247	0		0.0027416	0.000685401		0.0013708			0			0.0462646				0		0.0305003		0	0.0253598	0			0.274503	0.074366	0.0723098	0.0140507				0.14085	0.00376971	0.19671	0.0901302	0.0263879	0	3710.83	0	3710.83	IMC	ER+	2	low
224	248	0		0	0.00525394		0.00875657			0			0.0770578				0		0.00875657		0	0.0420315	0			0.00525394	0.220665	0.0192644	0.00525394				0.0525394	0.0122592	0.464098	0.0770578	0.00175131	0	1703.33	0	1703.33	IMC	ER+	0	high
225	25	0		0	0		0.000591891			0			0.0195324				0		0.00355135		0	0.0233797	0			0.01095	0.837526	0.00147973	0				0.00917431	0.0118378	0.0594851	0.0219	0.000591891	1	3102.5	1	2068.33	IMC	ER+	0	high
226	250	0		0.00218103	0.00163577		0.00381679			0			0.0676118				0		0.139586		0	0.00981461	0			0.205016	0.230098	0.0119956	0.00708833				0.0338059	0.00599782	0.0976009	0.174482	0.00926936	0	6083.33	0	4775.42	IMC	ER+	2	low
227	252	0.00176056		0.00308099	0.000440141		0.0184859			0			0.0211268				0.0022007		0.0303697		0	0.0246479	0			0.380282	0.150968	0.0118838	0.00748239				0.0202465	0	0.290933	0.0294894	0.00660211	0	3741.25	1	1003.75	IMC	ER+	2	low
228	253	0		0	0.00907258		0.00806452			0			0.00201613				0		0.0302419		0	0.25	0.00100806			0.0272177	0.0241935	0	0.0221774				0.230847	0.00100806	0.278226	0.111895	0.00403226	0	3406.67	0	3406.67	IMC	ER+	5	low
229	256	0.000429923		0	0		0.00214961			0			0.0503009				0		0.0748065		0	0.00171969	0			0.143164	0.121238	0.0305245	0.00300946				0.0356836	0.00687876	0.208083	0.297077	0.0249355	0	2615.83	0	2615.83	IMC	ER+	2	high
230	257	0		0	0.000293169		0.00351803			0			0.0677221				0		0.00498388		0	0.168865	0			0.00791557	0.545001	0.0257989	0.000879507				0.00615655	0.0343008	0.0990912	0.0211082	0.0143653	0	4684.17	0	2980.83	IMC	ER+	0	high
231	258	0		0.0308071	0.00554529		0.0110906			0			0.00800986				0		0.000616143		0	0.0375847	0			0.298213	0.0443623	0.0141713	0.0110906				0.0462107	0.00554529	0.380776	0.0893407	0.0166359	0	2433.33	0	2433.33	IMC	ER+	2	low
232	259	0		0	0.00106082		0.0205092			0			0.0137907				0		0.0682461		0	0.521924	0.00106082			0.0346535	0.0152051	0.0374823	0				0.00777935	0.0205092	0.0484441	0.188826	0.0205092	0	3802.08	1	3011.25	IMC	ER+	5	high
233	260	0.00102093		0	0.000510465		0.00765697			0.00102093			0.00765697				0		0.128637		0	0.00102093	0			0.664114	0.0321593	0.0148035	0.00102093				0.000510465	0.00612557	0.0199081	0.0974987	0.0163349	0	1794.58	0	1794.58	IMC	ER+	2	low
234	261	0		0	0.000401284		0.0898876			0			0.0694222				0		0.0076244		0	0.215891	0			0.0617978	0.0806581	0.0794543	0.000401284				0.00842697	0.0369181	0.272071	0.0288925	0.0481541	0	2433.33	0	2433.33	IMC	ER+	5	high
235	267	0		0	0.000726744		0.00218023			0			0.0915698				0		0.065407		0	0.383721	0.000726744			0.0174419	0.108285	0.0101744	0				0.0181686	0.00726744	0.226744	0.0588663	0.00872093	1	395.417	1	0	IMC	ER+	5	high
236	269	0		0.000623441	0.000311721		0.00187032			0			0.0105985				0		0.0791771		0	0.0183915	0			0.411471	0.133416	0.0352244	0.0015586				0.0997506	0.000935162	0.114401	0.0701372	0.0221322	0	4562.5	0	4562.5	IMC	ER+	2	low
237	274	0		0	0.0046729		0.0350467			0			0.0046729				0		0.399533		0	0.00233645	0			0.0443925	0.0280374	0.00233645	0				0.0607477	0.0046729	0.334112	0.0747664	0.0046729	0	5201.25	0	5201.25	IMC	ER+	2	low
238	276	0		0	0.000320924		0.00738126			0			0.000962773				0		0.0147625		0.812259	0.0147625	0			0.012516	0.00609756	0.00609756	0				0.00288832	0.00609756	0.0600128	0.0182927	0.0375481	1	1672.92	1	1003.75	IMC	ER+	6	low
239	282	0		0	0		0.0010805			0.00270124			0.00324149				0		0.0367369		0	0.00270124	0			0.680713	0.0221502	0.0102647	0				0.00216099	0.00324149	0.0594273	0.149109	0.0264722	0	4380	0	4380	IMC	ER+	2	low
240	283	0		0	0.000528541		0.0417548			0			0.0877378				0		0.0153277		0	0.00475687	0			0.280127	0.142178	0.00739958	0.00105708				0.00369979	0.000528541	0.384778	0.0206131	0.00951374	0	4288.75	0	4288.75	IMC	ER+	2	low
241	284	0		0	0.00921187		0.0921187			0.00204708			0.00307062				0.00102354		0.206755		0.00102354	0.00204708	0			0.265097	0.011259	0.0634596	0				0.0225179	0.0102354	0.172979	0.0931423	0.0440123	0	5140.42	0	5140.42	IMC	ER+	2	high
242	285	0		0	0		0.000649773			0			0.0201429				0		0.173164		0	0.0422352	0			0.0341131	0.661793	0.0149448	0.000324886				0.00324886	0.0162443	0.0129955	0.0178687	0.0022742	0	2037.92	0	2037.92	IMC	ER+	0	high
243	29	0		0	0		0.00135318			0			0.194858				0		0.014885		0	0.265223	0			0.0230041	0.152909	0	0				0	0.00135318	0.335589	0.0108254	0	1	334.583	1	334.583	IMC	ER+	5	low
244	3	0		0.0353448	0.000862069		0.00862069			0			0.00172414				0		0.368966		0	0.00517241	0			0.173276	0.0344828	0.0560345	0.0198276				0.00517241	0.00258621	0.0275862	0.25	0.0103448	1	699.583	1	699.583	IMC	ER+	2	low
245	31	0		0.0105232	0.000300661		0			0			0.106434				0		0.0766687		0	0.0039086	0			0.00360794	0.437763	0.00180397	0.039988				0.0231509	0.00240529	0.254961	0.03638	0.00210463	0	730	0	730	IMC	ER+	0	low
246	34	0		0.00440529	0		0.00936123			0			0.111233				0		0.297907		0	0.0209251	0			0.248899	0.0980176	0.0176211	0.00165198				0.00991189	0.0220264	0.0401982	0.112885	0.00495595	0	2920	0	2920	IMC	ER+	2	high
247	38	0		0.00165198	0		0.00385463			0.758811			0				0		0.00440529		0	0	0			0.000550661	0	0.0947137	0				0	0	0.0027533	0	0.13326	0	2646.25	0	2646.25	IMC	ER+	6	low
248	4	0		0	0		0			0			0				0		0.642276		0	0.0141207	0			0.290543	0.000427899	0.00727428	0				0	0.00941378	0.00299529	0.0154044	0.0175439	0	1916.25	0	1916.25	IMC	ER+	2	high
249	40	0		0.0320937	0.00305655		0.0239429			0			0.0305655				0		0.0626592		0	0.0361691	0			0.188487	0.195619	0.00764137	0.0020377				0.0356597	0.00305655	0.253693	0.101375	0.0239429	0	3345.83	0	3345.83	IMC	ER+	2	low
250	41	0		0	0		0.000411692			0			0.116509				0		0.05352		0.000411692	0.0436394	0			0.353232	0.200906	0.00288184	0.0049403				0.0205846	0.00452861	0.10457	0.0918073	0.00205846	1	425.833	1	425.833	IMC	ER+	2	low
251	42	0		0	0		0.0015361			0.000768049			0.00691244				0		0.0222734		0	0.135945	0			0.402458	0.0675883	0.0238095	0				0.0345622	0.00460829	0.185868	0.0867896	0.0268817	0	5748.75	0	5748.75	IMC	ER+	2	low
252	43	0.00243457		0	0.0809495		0.321972			0			0.00121729				0.00182593		0.0139988		0.000608643	0.00243457	0			0.231284	0.0273889	0.0304321	0				0.00791236	0.00608643	0.177724	0.0699939	0.0237371	1	1672.92	1	1612.08	IMC	ER+	2	low
253	44	0.000912825		0	0		0.0146052			0			0.0620721				0		0.124144		0	0.00775901	0			0.0100411	0.344135	0.0260155	0.00456413				0.0264719	0.160201	0.094021	0.0547695	0.0702875	0	3285	0	3285	IMC	ER+	0	high
254	48	0		0	0.000813339		0.000406669			0			0.0801139				0		0.0101667		0	0.560797	0.000406669			0.000813339	0.0626271	0.0325336	0				0	0.00203335	0.223261	0.0130134	0.0130134	1	60.8333	1	60.8333	IMC	ER+	5	low
255	50	0		0.00805369	0		0.0657718			0.00313199			0.00626398				0		0.238031		0	0	0.00581655			0.00581655	0.00178971	0.00939597	0.00536913				0.0259508	0.0120805	0.101566	0.0868009	0.424161	1	456.25	1	152.083	IMC	ER+	6	high
256	51	0		0	0.000808407		0.00485044			0			0.0105093				0		0.110752		0	0.366209	0			0.021827	0.0323363	0.101051	0				0.00485044	0.00242522	0.295069	0.0371867	0.0121261	0	4349.58	0	4349.58	IMC	ER+	5	low
257	53	0		0.00447427	0.00167785		0.00111857			0			0.0234899				0		0.185682		0	0.282438	0			0.0100671	0.11745	0.00950783	0.000559284				0.0279642	0.0033557	0.295302	0.0290828	0.00782998	0	5322.92	0	5322.92	IMC	ER+	5	low
258	54	0.000434783		0.0243478	0		0.0026087			0			0.0282609				0		0.00913043		0	0.331304	0.000434783			0.0178261	0.0430435	0.023913	0.00173913				0.06	0.00391304	0.390435	0.0321739	0.0304348	1	212.917	1	212.917	IMC	ER+	5	low
259	55	0		0	0.00176056		0.00528169			0			0.0246479				0		0.459507		0	0.164613	0			0.131162	0.0202465	0.0184859	0.000880282				0.00616197	0.00264085	0.0739437	0.0836268	0.00704225	0	3467.5	1	2676.67	IMC	ER+	5	low
260	56	0		0	0.00456969		0.0186596			0			0.10396				0		0.0674029		0	0.000380807	0			0.00152323	0.308454	0.0133283	0				0.00837776	0.0148515	0.421935	0.0323686	0.00418888	0	2737.5	0	2737.5	IMC	ER+	0	high
261	57	0		0.00414508	0.0466321		0.0632124			0.00103627			0.0321244				0		0.0932642		0	0.0362694	0			0.0176166	0.0518135	0.00103627	0.0165803				0.12228	0.00103627	0.401036	0.0891192	0.0227979	0	3954.17	0	3954.17	IMC	ER+	0	low
262	58	0		0.00442363	0.0078064		0.0333073			0			0.0257611				0		0.00234192		0	0.0117096	0			0.519386	0.221181	0.00884725	0.00494405				0.00442363	0.00806661	0.130107	0.010929	0.00676555	0	5505.42	0	5505.42	IMC	ER+	2	high
263	6	0		0	0.0177936		0.0185053			0			0.0327402				0		0.16726		0	0.052669	0			0.421352	0.0149466	0.00711744	0.00213523				0.0604982	0.0135231	0.0868327	0.0911032	0.0135231	0	2402.92	0	2402.92	IMC	ER+	2	high
264	63	0		0	0.000341297		0.00204778			0			0.00204778				0		0.0372014		0	0.00375427	0			0.802048	0.0614334	0.00170648	0.00136519				0.00307167	0.0119454	0.0457338	0.0177474	0.00955631	1	2707.08	1	2707.08	IMC	ER+	2	high
265	68	0		0.00314136	0.00314136		0.00209424			0			0.00890052				0		0.269634		0	0.0340314	0			0.118848	0.22356	0.0115183	0.00680628				0.0638743	0.00366492	0.0832461	0.142932	0.0246073	0	5140.42	0	5140.42	IMC	ER+	0	low
266	7	0		0	0.000336474		0.00201884			0			0.0427322				0		0.0541723		0	0.256393	0			0.122476	0.0683042	0	0				0.0077389	0.00201884	0.421265	0.0205249	0.00201884	1	1125.42	1	1125.42	IMC	ER+	5	low
267	70	0		0	0.00295608		0.0430743			0			0.158361				0		0.0194257		0	0.00422297	0			0.00211149	0.157095	0.0228041	0.000422297				0.00253378	0.0202703	0.46875	0.0933277	0.00464527	0	2950.42	0	2950.42	IMC	ER+	1	high
268	72	0		0	0		0.00632911			0			0.0738397				0		0.159283		0	0.00158228	0			0.3423	0.122363	0.0495781	0.000527426				0.00263713	0.0901899	0.0564346	0.085443	0.00949367	0	5657.5	0	5657.5	IMC	ER+	2	high
269	73	0		0	0.00845196		0.0680605			0			0.00711744				0		0.0733986		0	0.00489324	0			0.353203	0.0142349	0.0427046	0.00044484				0.00845196	0.00978648	0.168149	0.211299	0.0298043	0	2068.33	0	2068.33	IMC	ER+	2	high
270	74	0.000598444		0	0.000598444		0.00119689			0			0.0305206				0.00119689		0.0149611		0	0.182525	0			0.622382	0.0383004	0.0185518	0.00777977				0.0179533	0.0131658	0.00598444	0.0347098	0.0095751	0	2190	0	2190	IMC	ER+	2	high
271	80	0		0.0369465	0.000271665		0.00135833			0			0.0355882				0		0.149959		0	0.0171149	0			0.00543331	0.4257	0.00516164	0.00244499				0.0192882	0.00814996	0.146428	0.103776	0.0423798	1	2311.67	1	2311.67	IMC	ER+	0	high
272	83	0.000216263		0.00237889	0.0261678		0.176471			0			0.0389273				0		0.0302768		0	0.0075692	0.000432526			0.0134083	0.0516869	0.0224913	0.132353				0.0683391	0.00605536	0.305796	0.100779	0.0166522	0	3497.92	0	3497.92	IMC	ER+	3	low
273	86	0		0	0.00124844		0.00187266			0			0.397628				0		0.0717853		0	0	0			0	0.218477	0.00873908	0				0.00499376	0.00187266	0.241573	0.0318352	0.019975	1	1338.33	1	1277.5	IMC	ER+	1	low
274	9	0		0	0		0.000933707			0			0.194211				0		0.0985061		0	0.252568	0			0.00233427	0.320261	0.00373483	0				0.00746965	0.0177404	0.0452848	0.0527544	0.00420168	1	973.333	1	212.917	IMC	ER+	0	high
275	91	0		0	0		0.000947867			0			0.000315956				0		0.177251		0	0.0347551	0			0.682464	0.0110585	0.00631912	0.000315956				0	0.00347551	0.0205371	0.0505529	0.0120063	0	5931.25	0	5931.25	IMC	ER+	2	low
276	94	0		0.00450248	0		0.0297163			0			0.0198109				0		0.142278		0	0.000450248	0			0.461504	0.0360198	0.0108059	0.00720396				0.0189104	0.0202611	0.0900495	0.118415	0.040072	0	2068.33	1	517.083	IMC	ER+	2	high
277	95	0		0.000892459	0		0.00356983			0.000446229			0.000446229				0		0.21062		0	0.137885	0			0.368139	0.0254351	0.0423918	0.00267738				0.0200803	0.00580098	0.0205266	0.13967	0.021419	0	4623.33	1	4440.83	IMC	ER+	2	low
278	97	0		0	0		0			0			0.00354484				0		0.0545906		0	0.00460829	0			0.630273	0.0450195	0.00886211	0.00177242				0.00460829	0.000354484	0.0737327	0.164835	0.00779865	0	3254.58	1	456.25	IMC	ER+	2	low
279	98	0.000504032		0	0		0.00100806			0			0.0120968				0		0.0262097		0	0.00302419	0			0.37248	0.295867	0.0015121	0.00806452				0.0665323	0.00302419	0.155242	0.047379	0.00705645	1	3011.25	1	3011.25	IMC	ER+	2	low
280	Z1	0		0	0		0.0103792			0			0.00199601				0		0.25509		0	0.464271	0			0.0235529	0.0011976	0.0103792	0				0.00638723	0.00479042	0.0323353	0.1501	0.039521	0		0		IMC	ER+	5	low
281	Z11	0		0	0.000892459		0.00669344			0.000892459			0.00937082				0		0.182954		0.00312361	0.0240964	0			0.468541	0.0120482	0.0133869	0				0.00580098	0.00937082	0.0209728	0.176261	0.0655957	0		0		IMC	ER+	2	high
282	Z14	0		0	0		0.00500911			0			0.0100182				0		0.185337		0	0.0173042	0.000910747			0.557832	0.0223133	0.00819672	0				0.00227687	0.0368852	0.0163934	0.0938069	0.0437158	0		0		IMC	ER+	2	high
283	Z15	0		0.00334697	0.000371885		0.0126441			0			0.00557828				0		0.307549		0	0.359613	0			0.0342135	0.00297508	0.0171067	0.00297508				0.0115284	0.00371885	0.0412793	0.151357	0.0457419	0		0		IMC	ER+	5	low
284	Z2	0		0.000479157	0.00143747		0.0114998			0			0.0297077				0		0.159559		0.000479157	0.070436	0			0.286057	0.0699569	0.00958313	0.00718735				0.0225204	0.0239578	0.133206	0.118831	0.055103	0		0		IMC	ER+	2	high
285	Z20	0		0.016957	0.000464576		0.000696864			0			0.000696864				0		0.186527		0	0.0341463	0			0.606969	0.00743322	0.00673635	0.000929152				0.0097561	0.0167247	0.015331	0.0583043	0.0383275	0		0		IMC	ER+	2	high
286	Z24	0		0	0.000762777		0.00114416			0.000762777			0.0816171				0		0.0678871		0	0.186117	0			0.267735	0.136537	0.00305111	0.000381388				0.0247902	0.0190694	0.105263	0.0758963	0.0289855	0		0		IMC	ER+	2	high
287	Z25	0		0.0317839	0.023242		0.0546285			0			0.0278109				0		0.132896		0.0363528	0.0164879	0.000198649			0.461859	0.0500596	0.0148987	0.0101311				0.00774732	0.0182757	0.0415177	0.0355582	0.0365515	0		0		IMC	ER+	2	high
288	Z26	0		0.0241182	0.000301477		0.00934579			0			0.000301477				0		0.24902		0.00120591	0.0039192	0			0.445885	0.0105517	0.00964727	0.00844136				0.0319566	0.00482364	0.0310522	0.11637	0.05306	0		0		IMC	ER+	2	low
289	Z27	0		0.001044	0.0128262		0.215213			0.000298285			0.00551827				0		0.109471		0.000149142	0.0598061	0			0.251305	0.00820283	0.0422073	0.0178971				0.0214765	0.0592095	0.0246085	0.0915735	0.0791946	0		0		IMC	ER+	2	high
290	Z3	0		0.0393191	0.00311676		0.0112683			0			0.00982978				0		0.082714		0.00383601	0.0417166	0.000239751			0.416447	0.0225366	0.0103093	0.0246943				0.0421961	0.00815152	0.130424	0.107169	0.0460321	0		0		IMC	ER+	2	high
291	Z30	0		0.104754	0.00967606		0.00673117			0.00420698			0.00420698				0		0.0866639		0	0.0105175	0			0.0555322	0.00168279	0.000841397	0.0332352				0.0122003	0.0206142	0.0231384	0.0298696	0.59613	0		0		IMC	ER+	6	high
292	Z31	0		0.000191388	0.00248804		0.0599043			0			0.000382775				0		0.0600957		0.624306	0.0116746	0			0.045933	0.00440191	0.00842105	0.00248804				0.0195215	0.0124402	0.0139713	0.037512	0.0962679	0		0		IMC	ER+	6	high
293	Z39	0		0	0.00136054		0.0231293			0			0.00136054				0		0.171429		0.00136054	0.00136054	0			0.553741	0.00816327	0.0231293	0				0	0.0258503	0.062585	0.103401	0.0231293	0		0		IMC	ER+	2	high
294	Z4	0		0.0191412	0.00103466		0.00775996			0			0.00206932				0		0.288153		0.00775996	0.00465598	0			0.363166	0.0067253	0.0279359	0.00310398				0.0175892	0.00569064	0.101914	0.102431	0.0408691	0		0		IMC	ER+	2	low
295	Z40	0		0.0118679	0.00412797		0.0546956			0			0.0203818				0		0.126419		0.000515996	0.0479876	0			0.358101	0.0314757	0.0159959	0.0549536				0.0451496	0.0239938	0.0939112	0.0745614	0.0358617	0		0		IMC	ER+	2	high
296	Z42	0		0.00279174	0		0.00167504			0			0.0100503				0		0.355667		0	0.0195422	0			0.366834	0.0357342	0.0117253	0.00223339				0.0217755	0.0173088	0.0374093	0.0926857	0.0245673	0		0		IMC	ER+	2	high
297	Z43	0.000486618		0.000973236	0		0.0199513			0			0.00340633				0		0.227251		0.000486618	0.244282	0.000486618			0.243796	0.0462287	0.0316302	0				0.0126521	0.00827251	0.0652068	0.0510949	0.0437956	0		0		IMC	ER+	5	high
298	Z44	0		0	0.000675447		0.00776765			0.000337724			0				0		0.430935		0.00236407	0.286727	0			0.0459304	0.00607903	0.00945626	0.000675447				0.0222898	0.0101317	0.0347855	0.101655	0.0401891	0		0		IMC	ER+	5	high
299	Z46	0		0.000757002	0.00302801		0.0476911			0			0.00681302				0		0.197578		0.0688872	0.0355791	0			0.25511	0.00302801	0.016654	0.016654				0.0719152	0.01514	0.0613172	0.17184	0.0280091	0		0		IMC	ER+	2	high
300	Z47	0.000182249		0.00273373	0.0156734		0.138874			0			0.00564972				0		0.228176		0	0.249134	0.000364498			0.0882085	0.0107527	0.0153089	0.000546747				0.0320758	0.00637871	0.0603244	0.0763623	0.0692546	0		0		IMC	ER+	5	low
301	Z48	0.000182017		0	0.0313069		0.295413			0.000182017			0.00182017				0		0.211867		0	0.0420459	0.00364033			0.190936	0.00782672	0.0354933	0.00127412				0.0253003	0.0600655	0.0211139	0.0460502	0.0254823	0		0		IMC	ER+	2	high
302	Z49	0		0.0288619	0.00798693		0.0969323			0.000181521			0.00235977				0		0.148484		0.00108913	0.0217825	0.000363042			0.393356	0.00907606	0.0123434	0.0205119				0.0266836	0.0372118	0.0392086	0.102378	0.051189	0		0		IMC	ER+	2	high
303	Z5	0		0.0652418	0.00281215		0.00787402			0			0.00449944				0		0.312148		0.00056243	0.0545557	0			0.0247469	0.0213723	0.015748	0.0787402				0.16198	0.00056243	0.0590551	0.134983	0.0551181	0		0		IMC	ER+	3	low
304	Z50	0		0	0.000328299		0.0026264			0			0.0722259				0		0.179908		0.000328299	0.00426789	0			0.350952	0.159225	0.0016415	0				0	0.0311884	0.167433	0.0226527	0.00722259	0		0		IMC	ER+	2	high
305	Z51	0.000254972		0.00713921	0.00535441		0.036716			0			0.00356961				0		0.174146		0	0.308516	0			0.221826	0.00764916	0.0132585	0.00229475				0.00968893	0.0247323	0.0257522	0.0915349	0.0675676	0		0		IMC	ER+	5	high
306	Z52	0.000308261		0.000616523	0.0468557		0.256782			0			0.00924784				0		0.140259		0.000308261	0.0317509	0.000924784			0.0869297	0.00832306	0.0607275	0				0.00308261	0.0628853	0.127928	0.130086	0.032984	0		0		IMC	ER+	2	high
307	Z55	0.000254065		0	0.00279472		0.0198171			0.00127033			0.00330285				0		0.164126		0.00050813	0.373222	0.000254065			0.193089	0.0104167	0.047002	0.00228659				0.0457317	0.00482724	0.0378557	0.0330285	0.0602134	0		0		IMC	ER+	5	low
308	Z56	0		0	0.00389688		0.0980216			0			0.0533573				0		0.0626499		0	0.327638	0			0.052458	0.0419664	0.0791367	0				0.00899281	0.00479616	0.220024	0.0239808	0.0230815	0		0		IMC	ER+	5	low
309	Z58	0		0	0.000755002		0.0192525			0			0.01812				0		0.0460551		0	0.017365	0			0.425444	0.0577576	0.0343526	0.000377501				0.0324651	0.0513401	0.104568	0.0800302	0.112118	0		0		IMC	ER+	2	high
310	Z61	0		0.00617284	0.00108932		0.0363108			0			0.00326797				0		0.262527		0.00762527	0.00653595	0			0.446986	0.0174292	0.0272331	0.00290487				0.0279593	0.00762527	0.0475672	0.0664488	0.0323166	0		0		IMC	ER+	2	high
311	Z62	0.000287522		0	0.0692927		0.0874066			0			0.00287522				0		0.1613		0	0.0143761	0			0.466647	0.0152386	0.0437033	0				0.00517539	0.0106383	0.0322024	0.0543416	0.0365152	0		0		IMC	ER+	2	high
312	Z64	0		0.0178883	0		0.0100349			0			0.0113438				0		0.243019		0.0004363	0.0148342	0			0.339878	0.0191972	0.0091623	0.0287958				0.065445	0.0026178	0.0859511	0.104276	0.0471204	0		0		IMC	ER+	2	low
313	Z67	0		0.0867888	0.00289296		0.0221794			0			0.00096432				0		0.271938		0.0347155	0.00675024	0			0.00289296	0.00289296	0.0183221	0.0877531				0.235294	0.00578592	0.0192864	0.117647	0.0838959	0		0		IMC	ER+	6	low
314	Z69	0		0.00117925	0.000393082		0.0184748			0			0.0153302				0		0.147799		0	0.0224057	0			0.0856918	0.448113	0.0208333	0.00117925				0.0149371	0.00511006	0.0896226	0.105739	0.0231918	0		0		IMC	ER+	0	low
315	Z70	0.000371195		0.00111359	0.00148478		0.0074239			0			0.00148478				0		0.475501		0	0.150334	0			0.0753526	0.0144766	0.013363	0.00185598				0.0211581	0.00296956	0.049369	0.133259	0.0504826	0		0		IMC	ER+	5	low
316	Z8	0		0.00275926	0.0429984		0.0335709			0			0.0165555				0		0.0434583		0.00160957	0.381237	0			0.0995631	0.0294321	0.0294321	0.0197747				0.0719706	0.0351805	0.0340308	0.0866866	0.0717406	0		0		IMC	ER+	5	high
317	Z9	0		0	0.0265358		0.181025			0			0.0105416				0		0.0670665		0	0.039622	0.000545256			0.36932	0.0281716	0.0314431	0.00290803				0.0143584	0.0178117	0.0903308	0.0705198	0.0498001	0		0		IMC	ER+	2	high
318	00-18339-2E			0	0		0.0301822	0.0196469	0	0		0.0105353	0.00626424	0.000854214			0.00113895	0.00768793					0.00711845	0.00370159		0.805809	0.0523918	0.00370159	0.00455581					0	0.0364465	0.0375854	0.00256264	0	4788	1	3822	cycIF	ER+	2	low
319	00-25691-4E			0	0		0.0408654	0.0291466	0.0147236	0.00345553		0.0117188	0.0249399	0.00540865			0	0.104868					0.00135216	0		0.265925	0.328425	0.0120192	0.0121695					0	0.0617488	0.111629	0.01247	1	4580	1	4035	cycIF	ER+	2	low
320	01-24001-1O			0.00386915	0		0.0175871	0.00809005	0.00281393	0		0.00949701	0.0133662	0.00175871			0.762926	0.0126627					0.000351741	0		0.00105522	0.00738656	0.00984875	0.0193458					0.00246219	0.0172353	0.116778	0.0105522	1	1344	1	286	cycIF	ER+	6	high
321	01-5730-4A			0.00135034	0		0.0387097	0.00900225	0.000450113	0.0012003		0.0297074	0.0817704	0.0177044			0	0.0637659					0.0024006	0.000300075		0.00390098	0.474719	0.0130533	0.0268567					0.0096024	0.0108027	0.248912	0.00450113	1	2315	1	475	cycIF	ER+	0	high
322	02-7281-5E			0.00331675	0		0.104478	0.102819	0	0		0.00165837	0.0232172	0.00165837			0.00829187	0.0232172					0.180763	0		0	0.300166	0.00497512	0.0165837					0.00165837	0.13267	0.174129	0.0248756	1	763	1	20	cycIF	ER+	0	high
323	03-12457-2O			0	0		0.00489396	0.00326264	0.0146819	0		0.00163132	0.163132	0			0.00326264	0.270799					0.0195759	0		0.0978793	0.0309951	0.00652529	0.0130506					0.00326264	0.125612	0.233279	0.0130506	1	1100	1	27	cycIF	ER+	1	high
324	03-16197-1F			0	0		0.00273973	0.000684932	0.000684932	0.00273973		0.00205479	0.00273973	0			0.00410959	0					0.059589	0		0.665068	0.219178	0	0.0136986					0	0.0164384	0.010274	0.00273973	0	6161	1	5462	cycIF	ER+	2	low
325	03-2396-3C			0.00104749	0		0.0296788	0.0146648	0.000698324	0		0.015014	0.0450419	0.000349162			0	0.00523743					0.0219972	0.00139665		0.165154	0.388617	0.0139665	0.0715782					0.00384078	0.101955	0.13757	0.0118715	0	5426	1	4699	cycIF	ER+	0	high
326	05-15168-7B			0	0		0.0861094	0.0710245	0.00125707	0.000628536		0.0150849	0.00565682	0.00691389			0	0.0100566					0.00188561	0.000628536		0.744186	0.0150849	0.00439975	0.0219987					0.00251414	0.00817096	0.0747957	0.0157134	0	5449	1	5449	cycIF	ER+	2	high
327	90-13787-A			0.00389105	0.00570687		0.235019	0.201556	0.00155642	0.000518807		0.033463	0.0814527	0			0.00103761	0.00129702					0.0171206	0.000259403		0.0246433	0.0544747	0.0230869	0.0770428					0	0.123995	0.347601	0.00129702	1	8786	0	0	cycIF	ER+	1	low
328	90-21775-1C			0.000361925	0.00108578		0.0392689	0.0258777	0.058089	0.0164676		0.0133912	0.00470503	0.60532			0.000361925	0.100434					0.0101339	0.00217155		0.00470503	0.0779949	0.00180963	0.0168295					0.000904814	0.00434311	0.0184582	0.0365545	0	10798	0	0	cycIF	ER+	0	high
329	91-14419-FSC			0	0		0.021978	0.021978	0.010989	0		0	0.10989	0			0	0					0	0.021978		0	0	0.032967	0.043956					0.010989	0.626374	0.120879	0	1	6131	0	0	cycIF	ER+	1	high
330	91-19553-2A			0	0.000254356		0.0170418	0.0160244	0.000127178	0.000127178		0.00101742	0.0192039	0.000127178			0.000381534	0.00674043					0.0034338	0		0.526262	0.310441	0.011446	0.00394252					0.00699479	0.022892	0.0581203	0.0124634	1	5165	0	0	cycIF	ER+	2	high
331	91-21790-2D			0	0		0.0603521	0.04247	0.00670578	0.000279408		0.0178821	0.03772	0.000279408			0.000279408	0.000558815					0.134116	0		0.375803	0.0949986	0.021235	0.00530875					0	0.0477787	0.20732	0.0072646	1	4176	0	0	cycIF	ER+	2	low
332	92-28299-1B			0.00436258	0.0392632		0.0780417	0.0695589	0.00266602	0.000242365		0.00848279	0.0395056	0.00290839			0.00193892	0.00751333					0.0070286	0.000969462		0.176927	0.159719	0.0336888	0.109549					0.000242365	0.0753757	0.247213	0.0128454	1	8683	0	0	cycIF	ER+	2	low
333	93-21557-1A			0.00107253	0.0347232		0.291862	0.204317	0.00442419	0.000804397		0.0875452	0.00764178	0			0.00402199	0.000804397					0.0277517	0.000268132		0.326183	0.0276176	0.0423649	0.0203781					0	0.0565759	0.153104	0.000402199	1	6761	0	0	cycIF	ER+	2	low
334	93-24333-1B			0.00604514	0.00819452		0.453117	0.236163	0.00241805	0.00658248		0.216953	0.0184041	0			0.000268673	0					0.00241805	0.000134336		0.0433907	0.16389	0.0212251	0.0150457					0.000268673	0.057093	0.19949	0.00201505	1	5255	0	0	cycIF	ER+	0	low
335	93-9531-1A			0	0		0.0516034	0	0.00258017	0.000368596		0.0516034	0.0269075	0.000368596			0.00921489	0.00589753					0.0316992	0.00110579		0.156285	0.542573	0.0103207	0.0114265					0	0.0453373	0.0998894	0.00442315	0	9033	0	0	cycIF	ER+	0	low
336	94-2575-1B			0	0		0.0133333	0	0	0		0.0133333	0.106667	0			0.00666667	0					0	0		0	0.00666667	0	0					0	0.646667	0.213333	0.00666667	1	6952	0	0	cycIF	ER+	1	low
337	94-3557-A			0	0		0.0127029	0.00776288	0.00141143	0.000705716		0.00494001	0.0134086	0.0211715			0	0.0868031					0	0.000705716		0.0042343	0.44319	0.0042343	0.00282287					0	0.0176429	0.390967	0	0	8022	0	0	cycIF	ER+	0	low
338	94-6524-1F			0.00777688	0.00147493		0.437249	0.368061	0.0139448	0.000402253		0.0691874	0.0387503	0			0.000268168	0.00683829					0.00294985	0		0.0335211	0.127514	0.0659694	0.00429069					0.00174309	0.110619	0.132743	0.0139448	0	7415	0	0	cycIF	ER+	0	high
339	94-7523-1B			0	0		0.0337669	0.028014	0.00325163	0.000562781		0.00575288	0.0387069	0			0	0.00131316					0.00162581	0.000187594		0.424525	0.206353	0.0464607	0.000375188					0.00050025	0.0734117	0.163894	0.00506503	0	3831	0	0	cycIF	ER+	2	low
340	96-14307-G			0.00966184	0.00594575		0.0862133	0.0542549	0.0315868	0.00557414		0.0319584	0.0263842	0.000743218			0.000743218	0.0327016					0.0252694	0		0.439985	0.0338164	0.00780379	0.0189521					0.00111483	0.0955035	0.158677	0.0193237	0	8342	0	0	cycIF	ER+	2	high
341	96-17407-C			0	0		0.0756857	0.0567127	0.00123737	0.00371211		0.018973	0.0989895	0.000206228			0.000206228	0.00763044					0	0		0.0866158	0.400289	0.0113425	0.0365024					0.00268097	0.0717674	0.150959	0.0521757	0	8604	0	0	cycIF	ER+	0	high
342	97-19088-2K			0	0		0.055355	0.04284	0.000481348	0.000240674		0.012515	0.0794224	0.00505415			0	0.0356197					0.00120337	0.000240674		0.033935	0.617088	0.00794224	0.0137184					0.000481348	0.0180505	0.127557	0.00361011	1	793	1	173	cycIF	ER+	0	low
343	97-8115-B			0.00821918	0		0.00164384	0.00109589	0.0416438	0.00767123		0.000547945	0.0542466	0			0.000547945	0					0.00273973	0		0.45589	0.206027	0.0312329	0.0449315					0	0.100274	0.0317808	0.0131507	1	1547	1	148	cycIF	ER+	2	low
344	98-10384-2E			0.00705996	0		0.0182785	0.0106383	0.00531915	0.000386847		0.00764023	0.0168279	0.330271			0	0.0317215					0.010735	0		0.226596	0.0535783	0.00203095	0.00744681					0.000773694	0.00183752	0.275629	0.0115087	1	2796	1	1135	cycIF	ER+	2	high
345	98-22711-1F			0	0.000172444		0.0370754	0.0184515	0.0039662	0.0012071		0.0186239	0.181755	0.00362131			0	0.0662183					0	0.000517331		0.0506984	0.348681	0.0348336	0.00206932					0.000517331	0.0332816	0.224177	0.0112088	1	3456	1	1310	cycIF	ER+	0	high
346	98-9915-4O/N			0	0.0461414		0.255491	0.231715	0.0501713	0		0.0237759	0.0616563	0			0	0.00282087					0	0		0.00302237	0.0169252	0.0290147	0.00745517					0.00161193	0.129357	0.327221	0.0691114	1	1124	1	384	cycIF	ER+	1	high
347	S99-18421-D			0	0.00446429		0.120536	0.09375	0.00334821	0.00111607		0.0267857	0.100446	0			0.00223214	0.0279018					0	0		0.00446429	0.427455	0.015625	0.0200893					0	0.0825893	0.179688	0.0100446	1	2974	1	1446	cycIF	ER+	0	low

## Sheet: ProlifTum_Tcell_high_low.csv
	Patient	20	21	Basal t.	CD20 B cell	CD209+ imm.	CD3 T cell	CD4 T cell	CD44+ str.	CD44+ t.	CD63+ t.	CD8 T cell	CK lo. t.	ColI+ FB	Dendritic cell	EGFR+ Basal t.	EGFR+ t.	FB	FN+ FB	FoxP3 Treg	HER2+ ER+ PR+ t.	HER2+ ER+ t.	HER2+ Ki67+ t.	HER2++ t.	IDO+ Basal t.	Luminal ER+ t.	Luminal t.	Macrophage	Myoepithelial	NK cell	Neutrophil	PD-L1+ Basal t.	Pericyte SMA+FB	Prolif. t.	Quies. str.	Vim+ FB	endothelial	Survival	Survival_time	Recurrence	Recurrence_time	Platform	subtype	leiden	Prolif. t. abundance	CD3 T cell abundance	ProlifTum_Tcell
0	103	0.000402414		0	0.000804829		0.00160966			0.00160966			0.0100604				0		0.432998		0	0	0.000402414			0	0.478471	0.00160966	0.000804829				0.00724346	0.0128773	0.0104628	0.0289738	0.01167	0	365	0	365	IMC	TNBC	2	low	low	low_low
1	107	0.00963001		0	0.000506842		0.543842			0			0.0699442				0.0035479		0.118601		0	0.00202737	0			0.00101368	0.025849	0.0446021	0				0.00101368	0.0268626	0.06741	0.035479	0.0496706	0	1338.33	0	699.583	IMC	TNBC	6	low	high	low_high
2	110	0		0	0.00240096		0.114046			0			0.0108043				0		0.291717		0	0.00960384	0			0.0972389	0.0372149	0.032413	0				0.0192077	0.0180072	0.062425	0.19928	0.105642	1	395.417	1	0	IMC	TNBC	2	low	high	low_high
3	114	0		0	0.00318616		0.00182066			0.000455166			0.0728266				0		0.00364133		0	0.637233	0			0	0.0887574	0.002731	0				0.0368685	0.0241238	0.0782886	0.0282203	0.021848	0	3163.33	0	3011.25	IMC	TNBC	5	low	low	low_low
4	115	0		0.00338983	0.00123267		0.0292758			0.183667			0.0465331				0		0.0354391		0	0.202773	0.000308166			0.00154083	0.03698	0.0200308	0				0.00585516	0.00431433	0.0659476	0.200616	0.162096	0	1642.5	0	1642.5	IMC	TNBC	5	low	low	low_low
5	116	0.00305466		0.000803859	0.046463		0.195498			0.00160772			0.00209003				0.000160772		0.157074		0	0.00418006	0.000482315			0	0.0881029	0.0139871	0.00192926				0.0234727	0.22299	0.0345659	0.0990354	0.104502	0	1399.17	0	1399.17	IMC	TNBC	7	high	high	high_high
6	137	0		0.00240385	0.0259615		0.151442			0.000480769			0.195192				0		0.0514423		0	0.00240385	0			0.00625	0.129808	0.0158654	0.00673077				0.0129808	0.135096	0.214904	0.0283654	0.0206731	0	30.4167	0	30.4167	IMC	TNBC	1	high	high	high_high
7	145	0		0.217063	0.0103175		0.0746032			0			0.0222222				0		0.0845238		0	0.00595238	0			0.000396825	0.0210317	0.0297619	0.000396825				0.000793651	0.0527778	0.338492	0.0634921	0.0781746	0	2980.83	0	2980.83	IMC	TNBC	4	high	low	high_low
8	147	0		0	0.0289855		0.115942			0			0				0		0.0386473		0	0.0193237	0			0	0	0.0724638	0				0.120773	0.0193237	0.0628019	0.342995	0.178744	0	30.4167	0	30.4167	IMC	TNBC	5	low	high	low_high
9	15	0.000281452		0.00253307	0.00844357		0.265128			0			0.0109766				0		0.00619195		0	0.00928793	0			0	0.00365888	0.100197	0.000562905				0.00619195	0.0866873	0.0810583	0.222629	0.196172	0	2646.25	0	2646.25	IMC	TNBC	7	high	high	high_high
10	155	0		0.128494	0.058733		0.0789946			0			0.00897666				0		0.0169274		0	0.00205181	0			0.000769428	0.0474481	0.00153886	0.0166709				0.00128238	0.0228264	0.481149	0.0128238	0.121313	0	760.417	0	760.417	IMC	TNBC	4	low	low	low_low
11	163	0		0.0028777	0		0.0196643			0			0.0215827				0		0.33765		0	0.022542	0			0	0.063789	0.00239808	0				0.0028777	0.0364508	0.41199	0.0513189	0.0268585	0	1764.17	0	1764.17	IMC	TNBC	6	low	low	low_low
12	166	0		0	0		0.00317749			0			0.464821				0		0.0821607		0	0.0068089	0			0.00635497	0.0689968	0.0140717	0.0154335				0.00544712	0.0204267	0.130277	0.154789	0.0272356	1	1125.42	1	1064.58	IMC	TNBC	1	low	low	low_low
13	168	0.000742942		0	0.00297177		0.0100297			0.0237741			0.0326895				0.000371471		0.117385		0.000371471	0.457652	0.00520059			0.00520059	0.013373	0.00668648	0				0.00111441	0.00668648	0.252229	0.0349183	0.0286033	0	1095	0	1095	IMC	TNBC	5	low	low	low_low
14	172	0		0	0		0.000881057			0			0.168722				0		0.0444934		0	0.276652	0			0.00396476	0.139207	0.000440529	0.000440529				0.00264317	0.0101322	0.289427	0.0590308	0.00396476	0	30.4167	0	30.4167	IMC	TNBC	5	low	low	low_low
15	176	0		0.00218341	0.000311915		0.00218341			0			0.226138				0		0.000311915		0	0.0327511	0			0	0.143169	0.00218341	0.000311915				0.0349345	0.0923269	0.336245	0.066126	0.0608235	1	304.167	1	212.917	IMC	TNBC	1	high	low	high_low
16	179	0.000309789		0	0.00557621		0.171933			0.00526642			0.11741				0		0.0192069		0	0.0269517	0.00433705			0.00247831	0.0269517	0.0151797	0				0	0.349442	0.0421314	0.0929368	0.119888	0	1642.5	0	1642.5	IMC	TNBC	7	high	high	high_high
17	187	0		0	0		0			0			0				0		0.391304		0	0	0			0	0.0144928	0	0				0.0362319	0	0.507246	0.0507246	0	0	5049.17	0	5049.17	IMC	TNBC	0	low	low	low_low
18	189	0		0.00318598	0		0.00238949			0.000796495			0.196336				0		0.0422143		0	0.00557547	0			0.000398248	0.0282756	0.00716846	0.000796495				0.0151334	0.0171247	0.613301	0.049781	0.0175229	1	608.333	1	395.417	IMC	TNBC	1	low	low	low_low
19	191	0.000698324		0	0		0.0296788			0.000698324			0.0611034				0		0		0	0	0			0	0.0143156	0.0631983	0				0	0.627793	0.0593575	0.0789106	0.0642458	1	121.667	1	121.667	IMC	TNBC	7	high	low	high_low
20	199	0.00207792		0.0587013	0.00103896		0.0114286			0.00207792			0.0212987				0		0.169351		0	0.32	0.00103896			0.00103896	0.0150649	0.00831169	0.00519481				0.00103896	0.0249351	0.0825974	0.244156	0.0306494	1	851.667	1	699.583	IMC	TNBC	5	low	low	low_low
21	21	0		0.00160256	0.0088141		0.0384615			0.104968			0.0608974				0		0.217147		0	0.00801282	0			0.0112179	0.0921474	0.0296474	0.000801282				0.000801282	0.0633013	0.0633013	0.241987	0.056891	0	2737.5	0	2737.5	IMC	TNBC	0	high	low	high_low
22	214	0		0	0		0.0030888			0			0.105792				0		0.488031		0	0	0			0.015444	0.0972973	0.0100386	0				0.0471042	0.0030888	0.125869	0.101931	0.0023166	0	3163.33	0	3163.33	IMC	TNBC	1	low	low	low_low
23	229	0		0	0		0.000419639			0			0.146874				0		0.00503567		0	0.00167856	0			0.00167856	0.731011	0.0020982	0				0	0.0201427	0.0751154	0.0096517	0.00629459	0	2250.83	0	2250.83	IMC	TNBC	0	low	low	low_low
24	23	0		0	0.00153689		0.0942623			0.226434			0.00512295				0.00153689		0.32582		0	0.00256148	0			0.00204918	0.00409836	0.0737705	0				0.00614754	0.0266393	0.0589139	0.0455943	0.125512	0	30.4167	0	30.4167	IMC	TNBC	6	low	high	low_high
25	230	0.00108932		0.00108932	0		0.0359477			0			0.0800654				0		0.0582789		0	0.0255991	0.000544662			0.00599129	0.0305011	0.243464	0.00272331				0.00925926	0.0582789	0.0125272	0.302288	0.132353	0	182.5	0	182.5	IMC	TNBC	1	high	low	high_low
26	236	0		0.000468604	0		0.00374883			0.000468604			0.0117151				0		0.368322		0	0.00187441	0			0.238051	0.0154639	0.000468604	0.000468604				0.00749766	0.0243674	0.233365	0.0599813	0.0337395	1	699.583	1	273.75	IMC	TNBC	2	low	low	low_low
27	241	0		0	0		0.0156566			0			0.0010101				0.617677		0.2		0	0.000505051	0			0.00151515	0.0040404	0.00757576	0				0	0.00858586	0.0242424	0.00656566	0.112626	0	91.25	0	91.25	IMC	TNBC	6	low	low	low_low
28	254	0		0.00723712	0.00212857		0.00723712			0			0.0421456				0		0.117497		0	0.106854	0.000851426			0.0391656	0.0681141	0.0123457	0.0234142				0.108131	0.0723712	0.251171	0.0962112	0.0451256	1	638.75	1	395.417	IMC	TNBC	6	high	low	high_low
29	270	0.00097056		0	0.00064704		0.0867033			0			0.0841152				0.00194112		0.0876739		0	0.00097056	0			0.0016176	0.563572	0.0122938	0				0	0.00194112	0.0750566	0.0258816	0.056616	0	699.583	0	699.583	IMC	TNBC	0	low	low	low_low
30	272	0.000780031		0	0.000780031		0.0374415			0			0				0		0.191108		0	0.0171607	0.000780031			0	0.00156006	0.0460218	0				0.00468019	0	0.0608424	0.593604	0.0452418	0	30.4167	0	30.4167	IMC	TNBC	5	low	low	low_low
31	33	0		0.0169731	0.0551627		0.192716			0.000353607			0.0123762				0		0.0201556		0	0.00247525	0			0.000707214	0.00212164	0.0569307	0.000707214				0.00176803	0.0445545	0.195898	0.257426	0.139675	0	2889.58	0	2889.58	IMC	TNBC	7	high	high	high_high
32	59	0		0	0.000315457		0.000630915			0			0.26183				0		0.00189274		0	0.00157729	0			0	0.135331	0.00820189	0				0.00252366	0.302208	0.217666	0.029653	0.0381703	0	1612.08	0	1612.08	IMC	TNBC	1	high	low	high_low
33	61	0.000613874		0	0.00306937		0.00736648			0			0				0		0.038674		0	0	0			0	0.00122775	0.394107	0				0.0282382	0.00306937	0.332106	0.178023	0.0135052	1	1186.25	1	577.917	IMC	TNBC	7	low	low	low_low
34	64	0		0.000165125	0.0110634		0.0267503			0			0.221433				0		0.0170079		0	0.073646	0			0.00115588	0.117734	0.0388045	0.000825627				0.00858653	0.173877	0.183124	0.0899934	0.0358322	1	1520.83	1	1186.25	IMC	TNBC	1	high	low	high_low
35	67	0		0.0157996	0.0265896		0.186513			0			0.0238921				0		0.154528		0	0.177264	0.000385356			0.00385356	0.0246628	0.0470135	0.00231214				0.00539499	0.0181118	0.0608863	0.215414	0.0373796	0	243.333	0	243.333	IMC	TNBC	5	low	high	low_high
36	77	0.00241352		0	0.00321802		0.0128721			0			0.0410298				0.000804505		0.288013		0	0	0			0	0.00241352	0.00724055	0				0	0	0.349155	0.29284	0	0	1003.75	0	1003.75	IMC	TNBC	1	low	low	low_low
37	8	0.000634518		0	0.00190355		0.00634518			0			0.00824873				0		0.338198		0	0.000634518	0			0.0190355	0.0234772	0.11231	0.000634518				0.018401	0.0164975	0.088198	0.347081	0.018401	1	486.667	1	152.083	IMC	TNBC	0	low	low	low_low
38	81	0		0.671553	0		0			0			0.0421438				0		0.131929		0	0.000458085	0			0	0.00641319	0.00183234	0.0206138				0.0142006	0.0164911	0.0568026	0.0371049	0.000458085	0	2707.08	0	2707.08	IMC	TNBC	4	low	low	low_low
39	84	0		0	0.075		0.100926			0			0.0166667				0		0.0592593		0	0.00925926	0.000925926			0.000925926	0.0111111	0.00277778	0				0.00462963	0.00555556	0.612037	0.0462963	0.0546296	0	2555	0	2555	IMC	TNBC	0	low	high	low_high
40	89	0		0.00516796	0.00103359		0.0341085			0			0.00775194				0		0.00206718		0	0.0144703	0			0.00206718	0.0521964	0.223773	0.0873385				0.135917	0.00103359	0.406718	0.022739	0.00361757	0	2889.58	0	2889.58	IMC	TNBC	3	low	low	low_low
41	Z18	0		0.0951327	0		0.00884956			0			0				0		0.325221		0.00221239	0.00663717	0			0.0309735	0	0.00221239	0.079646				0.0553097	0	0.0641593	0.254425	0.0752212	0		0		IMC	TNBC	6	low	low	low_low
42	Z19	0.000150444		0.000150444	0.0234692		0.229577			0			0.0037611				0		0.0383632		0	0.00511509	0.000300888			0.00556642	0.00586731	0.0693546	0.164886				0.233639	0.0913194	0.0147435	0.0260268	0.0877087	0		0		IMC	TNBC	3	high	high	high_high
43	Z21	0		0.364753	0.00656955		0.0716938			0.00114253			0.00428449				0		0.248786		0	0.00399886	0			0.00114253	0	0.0308483	0.000571265				0.00914025	0.0228506	0.0999714	0.0728363	0.061411	0		0		IMC	TNBC	4	low	low	low_low
44	Z28	0		0.00658762	0.208388		0.14383			0			0.00109794				0		0.130654		0.000439174	0.237374	0			0	0.0215195	0.0118577	0.00988142				0.0188845	0.0390865	0.0329381	0.0858586	0.051603	0		0		IMC	TNBC	5	low	high	low_high
45	Z33	0		0.00285714	0.148571		0.41			0			0.00428571				0		0.0157143		0	0.00142857	0			0.005	0.00928571	0.0442857	0				0.000714286	0.121429	0.025	0.111429	0.1	0		0		IMC	TNBC	7	high	high	high_high
46	Z54	0		0.0663507	0.00473934		0.042654			0.00829384			0				0		0.194313		0	0.021327	0			0.0154028	0	0.00592417	0.138626				0.24763	0.00118483	0.028436	0.10782	0.117299	0		0		IMC	TNBC	3	low	low	low_low
47	Z57	0.000230894		0.276149	0.0300162		0.238975			0.0126991			0.000461787				0		0.185638		0	0.00438698	0			0.00184715	0.00207804	0.0187024	0.00785038				0.0115447	0.0337105	0.0318633	0.0907412	0.0531055	0		0		IMC	TNBC	4	low	high	low_high
48	Z59	0		0.00205081	0.0266606		0.350917			0.000569671			0.000113934				0		0.00569671		0	0.000113934	0.000113934			0.00239262	0.00113934	0.0611826	0				0.000227868	0.391592	0.013786	0.020736	0.122707	0		0		IMC	TNBC	7	high	high	high_high
49	Z72	0.000148214		0	0.0312732		0.0874463			0.00118571			0.0010375				0		0.040166		0.000148214	0.340744	0			0.00326071	0.0053357	0.023566	0.000148214				0.00385356	0.323848	0.00785534	0.0377946	0.0921891	0		0		IMC	TNBC	5	high	high	high_high
50	M1		0.00197122	0.000197122	0.189434	0.000197122	0.0930416	0.0628819			0.0358762	0.0301597	0.0275971		0.000197122	0	0	0.156318		0					0		0.00512517	0.00335107	0.0254287	0.0017741	0.0017741	0		0.00887049	0.431303		0.0175439	1	2612	1	9	MIBI	TNBC	1	low	low	low_low
51	M10		0.000958773	0.00167785	0.000958773	0	0.0898849	0.0337967			0.00479386	0.0560882	0.0167785		0.00455417	0.0139022	0.00071908	0.158198		0.00838926					0.000958773		0.280681	0.223873	0.0697507	0.00455417	0.00838926	0.00311601		0.060163	0.0153404		0.0323586	0	3822	0	3822	MIBI	TNBC	0	high	low	high_low
52	M11		0	0.000455996	0.000227998	0	0.0620155	0.0155039			0	0.0465116	0.000227998		0.00227998	0.00205198	0	0.0218878		0.0278158					0		0.0870953	0.130415	0.0164159	0.000683995	0.0225718	0.00250798		0.606247	0.000911993		0.0161879	0	3774	1	66	MIBI	TNBC	7	high	low	high_low
53	M12		0.000166778	0.000166778	0.00650434	0	0.172115	0.0877252			0	0.0843896	0.429787		0.0333556	0.000333556	0	0.0658773		0.0393596					0.00366911		0.0128419	0.145264	0.00266845	0.00116744	0.013509	0.000166778		0.0542028	0.000667111		0.0181788	0	4353	0	4353	MIBI	TNBC	1	high	high	high_high
54	M13		0.000405789	0.000135263	0.00419316	0	0.323685	0.0707426			0.00933315	0.252942	0.00243474		0.04112	0.00378737	0	0.205329		0.0336805					0.00419316		0.0695252	0.0170431	0.112268	0.00649263	0.00865684	0.0062221		0.102935	0.00946842		0.039091	1	1072	0	1072	MIBI	TNBC	3	high	high	high_high
55	M14		0.000193087	0.000193087	0	0	0.0768488	0.0108129			0.00193087	0.0660359	0.643947		0.000965437	0.00115852	0	0.0540645		0.000965437					0.000193087		0.108901	0.0305078	0.0289631	0.00231705	0.00502027	0.00849585		0.0225912	0.00675806		0.00598571	0	4145	0	4145	MIBI	TNBC	1	low	low	low_low
56	M15		0.000922226	0	0	0	0	0			0.904089	0	0.0113741		0	0	0	0.00922226		0					0		0.00522595	0.00860744	0.00799262	0	0.000922226	0		0.000307409	0.0458039		0.00553335	1	1754	1	1422	MIBI	TNBC	6	low	low	low_low
57	M16		0.000156937	0	0.0120841	0.00141243	0.605461	0.322034			0.00156937	0.283427	0.138732		0.0251099	0.00439422	0	0.0200879		0.0064344					0.000313873		0.0252668	0.0127119	0.00973007	0.0356246	0.00737602	0.00109856		0.0186755	0.00549278		0.0682674	1	530	0	530	MIBI	TNBC	1	low	high	low_high
58	M17		0	0.0262838	0.0811304	0	0.146308	0.0777879			0.00334245	0.0685202	0.0147372		0.0195989	0.00455789	0	0.0499848		0.019295					0.00212701		0.450775	0.0309936	0.0838651	0.00303859	0.00820419	0.00303859		0.0328168	0.00319052		0.0167122	1	2842	1	1918	MIBI	TNBC	0	high	high	high_high
59	M18		0.000415024	0.00103756	0.000415024	0	0.00830048	0.00228263			0.000415024	0.00601785	0.0172235		0	0.00788545	0	0.0439925		0.00207512					0		0.627516	0.0161859	0.0207512	0.000207512	0.00290517	0.00269766		0.229301	0.0155634		0.00311268	0	5063	0	5063	MIBI	TNBC	0	high	low	high_low
60	M19		0.00140174	0.00112139	0.000560695	0	0.000841043	0.000560695			0.000560695	0.000280348	0.365013		0.000280348	0.000280348	0	0.071769		0					0		0.268573	0.00953182	0.0487805	0.0961592	0.000560695	0		0.00392487	0.125315		0.0053266	0	3725	1	664	MIBI	TNBC	1	low	low	low_low
61	M2		0.000980713	0	0	0	0.0209219	0.00392285			0.000980713	0.016999	0		0.00196143	0.647924	0.00130762	0.153645		0					0		0.00261523	0.0774763	0.0127493	0.00424975	0.00228833	0.00130762		0.00130762	0.0326904		0.037594	1	745	0	745	MIBI	TNBC	6	low	low	low_low
62	M20		0.00120773	0.00144928	0.000724638	0	0.0833333	0.010628			0.000483092	0.0727053	0.0422705		0.021256	0.413043	0	0.0509662		0					0.00217391		0.225121	0.0357488	0.000483092	0	0.0845411	0.00241546		0.0142512	0.0164251		0.00410628	0	4761	0	4761	MIBI	TNBC	6	low	low	low_low
63	M21		0.000980777	0.108278	0	0	0.00372695	0.00215771			0.000392311	0.00156924	0.00470773		0.000196155	0.591801	0	0.0427619		0.000392311					0		0.0229502	0.0158886	0.0576697	0.00431542	0.0306002	0		0.0351118	0.0776775		0.00255002	1	635	1	631	MIBI	TNBC	6	high	low	high_low
64	M22		0.00140252	0	0	0	0.00175316	0.000701262			0.816971	0.00105189	0.00701262		0.000350631	0	0	0.0154278		0.000350631					0		0.00911641	0.0101683	0.0122721	0	0.00245442	0		0.00140252	0.119215		0.00210379					MIBI	TNBC	6	low	low	low_low
65	M23		0.00105569	0.510425	0.000263922	0	0.0137239	0.00554236			0	0.00818158	0.0976511		0.000527844	0.0155714	0	0.070995		0.00105569					0		0.0364212	0.0155714	0.0546318	0.0245447	0.00158353	0.00158353		0.0131961	0.0768013		0.0643969	1	91	1	23	MIBI	TNBC	4	low	low	low_low
66	M24		0.000722022	0.874128	0	0	0.000962696	0.000962696			0.000240674	0	0.0416366		0	0.00649819	0	0.0231047		0.000240674					0		0.00794224	0.000240674	0.00794224	0	0.00914561	0		0.00312876	0.02142		0.00264741	1	194	0	194	MIBI	TNBC	4	low	low	low_low
67	M25		0	0.314879	0	0	0.00519031	0.00475779			0.00302768	0.000432526	0.127163		0.00216263	0.0415225	0	0.0895329		0.00259516					0		0.0441176	0.00216263	0.317042	0.000865052	0.00519031	0.000865052		0.0017301	0.0393599		0.00259516	0	4785	0	4785	MIBI	TNBC	6	low	low	low_low
68	M26		0.00239521	0	0	0	0.000399202	0.000399202			0.00199601	0	0.507984		0	0.000598802	0	0.0203593		0					0		0.0922156	0.00179641	0.0143713	0	0.00259481	0		0.00698603	0.346906		0.00139721	0	4430	0	4430	MIBI	TNBC	1	low	low	low_low
69	M27		0.00132732	0.0029201	0	0	0.0122113	0.00955668			0.0119458	0.00265463	0.00690204		0.00079639	0.079639	0.00132732	0.119193		0					0		0.449164	0.0318556	0.110698	0.00185824	0.00318556	0.000530926		0.0246881	0.116273		0.0254845	1	3658	0	3658	MIBI	TNBC	0	low	low	low_low
70	M28		0.000188324	0.00112994	0.52693	0.00338983	0.0706215	0.0516008			0.00451977	0.0190207	0.00112994		0.0265537	0.00282486	0	0.0472693		0.00320151					0		0.188512	0.00659134	0.0472693	0.0222222	0.00922787	0.000188324		0.00734463	0.0103578		0.0205273	0	3767	0	3767	MIBI	TNBC	0	low	low	low_low
71	M29		0.00065445	0.0294503	0	0	0.149869	0.0069808			0	0.142888	0.0187609		0.0154887	0.00021815	0	0.194372		0.0026178					0		0.0883508	0.0318499	0.370637	0.0013089	0.0008726	0.0008726		0.0562827	0.0351222		0.00327225	1	1319	1	1319	MIBI	TNBC	3	high	high	high_high
72	M3		0.000646726	0.000161681	0.0585287	0.00759903	0.124656	0.0582053			0.01827	0.0664511	0.0137429		0.0122878	0	0	0.216006		0.00339531					0		0.217138	0.0118027	0.256912	0.00307195	0.00242522	0		0.00986257	0.0237672		0.0197251	0	3130	0	3130	MIBI	TNBC	3	low	high	low_high
73	M30		0	0	0.546271	0	0.19093	0.124039			0.000432947	0.0668904	0.000108237		0.0219721	0	0	0.0169932		0.0142873					0.00151532		0.0174261	0.0221885	0.0133131	0.00184003	0.0251109	0.00216474		0.100877	0.000649421		0.0239203	0	2438	1	49	MIBI	TNBC	7	high	high	high_high
74	M31		0	0.00475705	0	0	0.00101937	0.000339789			0	0.000679579	0.0101937		0.000679579	0.0343187	0	0.0557255		0					0		0.0716955	0.0169895	0.103296	0	0.00271831	0.62929		0.0244648	0.0139314		0.0309208	1	1009	1	910	MIBI	TNBC	6	low	low	low_low
75	M32		0	0.000227635	0.00546324	0	0.104029	0.0300478			0.000227635	0.0739813	0.00182108		0.150922	0	0	0.0341452		0.00204871					0.39745		0.0097883	0.194173	0.00295925	0.0100159	0.00637378	0.000227635		0.0239017	0.00273162		0.0534942	0	1568	0	1568	MIBI	TNBC	6	low	high	low_high
76	M33		0.00119617	0.00239234	0.000598086	0.00119617	0.0173445	0.0041866			0.013756	0.0131579	0.00478469		0.00239234	0.00299043	0	0.245215		0					0.000598086		0.150718	0.00897129	0.244617	0	0.00179426	0.177033		0.00956938	0.106459		0.00837321	0	1738	1	1513	MIBI	TNBC	3	low	low	low_low
77	M34		0.00212895	0.000608273	0.000304136	0	0.0106448	0.00425791			0.00729927	0.00638686	0.00486618		0	0.0726886	0.308394	0.290146		0					0		0.00121655	0.017944	0.00912409	0	0.0754258	0.000608273		0	0.192214		0.00638686	0	2832	0	2832	MIBI	TNBC	6	low	low	low_low
78	M35		0.000439689	0.0067419	0.458742	0	0.345156	0.231716			0.0112854	0.11344	0		0.0206654	0	0	0.0590649		0					0		0.0571596	0.00190532	0.0123113	0.00146563	0.000586252	0.000439689		0.00146563	0.00644878		0.0161219	0	2759	0	2759	MIBI	TNBC	0	low	high	low_high
79	M36		0.0020024	0.0540649	0.00160192	0	0.131358	0.0396476			0.0224269	0.0917101	0.00280336		0.00680817	0.000800961	0	0.505406		0					0		0.0320384	0.0164197	0.0941129	0.00640769	0.0224269	0.00520625		0.000400481	0.0748899		0.020825	0	3063	1	843	MIBI	TNBC	3	low	high	low_high
80	M37		0.00113766	0.0229157	0.0102389	0	0.167561	0.0503819			0	0.117179	0.0560702		0.0440436	0	0	0.300991		0.000812612					0.00373801		0.103364	0.0141394	0.0797985	0.00211279	0.00276288	0		0.0154396	0.0403055		0.134569	0	2853	1	939	MIBI	TNBC	3	low	high	low_high
81	M38		0	0.0094284	0.000589275	0.000294638	0.0194461	0.010607			0.00147319	0.00883913	0.0256335		0.00176783	0.00383029	0	0.170006		0.000589275					0.000294638		0.0580436	0.0592222	0.0895698	0	0.000294638	0.437537		0.0715969	0.037419		0.0129641					MIBI	TNBC	6	high	low	high_low
82	M39		0.000558971	0.000279486	0.00363331	0	0.0852432	0.0215204			0.000279486	0.0637228	0.00614869		0.0187255	0	0	0.114589		0.000279486					0.126887		0.317496	0.0120179	0.00223589	0.00223589	0.201509	0		0.0301845	0.0156512		0.0620458	0	2096	0	2096	MIBI	TNBC	0	high	low	high_low
83	M4		0.000939408	0.0887741	0.0291217	0	0.171442	0.125881			0.00109598	0.0455613	0.018475		0.0574605	0.00219195	0	0.259277		0.0258337					0		0.194771	0.0183185	0.012682	0.000626272	0.0214498	0.000313136		0.0247377	0.0263034		0.0461876	0	2523	1	31	MIBI	TNBC	0	high	high	high_high
84	M40		0.00125094	0.00125094	0.122592	0.172129	0.0740555	0.0290218			0.00150113	0.0450338	0.0285214		0.00700525	0	0	0.142357		0.00350263					0.00225169		0.0920691	0.00225169	0.149612	0.008006	0.0020015	0.00375281		0.0395296	0.0217663		0.124593	1	3573	1	2507	MIBI	TNBC	3	high	low	high_low
85	M41		0.00300827	0.00376034	0.0170469	0	0.126097	0.077463			0.00601655	0.0486337	0.000250689		0.0095262	0	0	0.427425		0					0		0.0496365	0.00877413	0.277262	0.00376034	0.0177989	0		0.000501379	0.0270745		0.0220607	0	3355	0	3355	MIBI	TNBC	3	low	high	low_high
86	M5		0.00101358	0.000202716	0.000810866	0	0.095074	0.0326373			0.00506791	0.0624367	0.0198662		0.0565579	0.296169	0.000608149	0.1567		0.00891952					0		0.0512872	0.0806811	0.0545307	0.000608149	0.00608149	0.000608149		0.0180418	0.0448003		0.102372	0	1683	0	1683	MIBI	TNBC	6	low	low	low_low
87	M6		0.000555453	0.347343	0.00111091	0	0.0457323	0.0261063			0.000370302	0.019626	0.0281429		0.0114794	0.00407332	0	0.28865		0.000370302					0		0.0505462	0.0535086	0.0253657	0	0.00185151	0		0.000555453	0.0927606		0.0475838	0	2275	0	2275	MIBI	TNBC	4	low	low	low_low
88	M7		0.00137969	0.0408389	0	0	0	0			0.0256623	0	0.440949		0	0	0	0.0615342		0					0		0.0692605	0.0143488	0.00496689	0	0.0527042	0		0.0035872	0.283113		0.00165563	1	584	1	436	MIBI	TNBC	1	low	low	low_low
89	M8		0.00233949	0.00311931	0.000779828	0	0.00415909	0.000779828			0.00155966	0.00337926	0.0496491		0.000259943	0.00883806	0	0.194437		0					0		0.0766831	0.00675851	0.0109176	0	0.00129971	0.00129971		0.0150767	0.622303		0.000519886	1	946	1	111	MIBI	TNBC	0	low	low	low_low
90	M9		0.000744186	0.00576744	0.00334884	0.000186047	0.0984186	0.0498605			0.00260465	0.0485581	0.015814		0.0109767	0	0	0.153116		0.00911628					0.000372093		0.396093	0.156093	0.00613953	0.000186047	0.0277209	0.000372093		0.0463256	0.0111628		0.0554419	0	3767	0	3767	MIBI	TNBC	0	high	high	high_high
91	00-13520-8C			0.00869974	0.00211615		0.136374	0.0855866	0.000940513	0		0.0507877	0.475664	0.00258641			0.000940513	0.0126969					0.000470256	0		0.000470256	0.0423231	0.00822949	0.0124618					0.00775923	0.142723	0.12932	0.0162238	1	2084	1	1335	cycIF	TNBC	1	high	low	high_low
92	00-8939-2D			0.00109769	0		0.00548847	0.00482986	0.00241493	0.000439078		0.000658617	0.0836443	0.00263447			0	0.0100988					0.461251	0		0	0.222393	0.00614709	0.00482986					0.00658617	0.116356	0.0638858	0.0127333	1	908	1	291	cycIF	TNBC	6	low	low	low_low
93	01-16333-3D			0	0.00155317		0.44552	0.194265	0.0363202	0.00143369		0.251254	0.0228196	0.000238949			0	0.039546					0.0120669	0		0.000119474	0.0408602	0.134648	0.0320191					0.00107527	0.0718041	0.102151	0.0578256	1	1996	0	1996	cycIF	TNBC	3	low	high	low_high
94	01-20792-3H			0.00278552	0.000464253		0.231662	0.18013	0.0213556	0.00278552		0.051532	0.0538533	0.000464253			0.000928505	0.0097493					0.0143918	0		0	0.103993	0.112349	0.0176416					0.0190344	0.0872795	0.301764	0.0194986	0	4975	1	4533	cycIF	TNBC	0	high	high	high_high
95	01-22975-1E			0.000441891	0.00618648		0.285462	0.220062	0.00795404	0.00132567		0.0653999	0.0702607	0.0159081			0.00441891	0.0658418					0.0136986	0.000441891		0	0.209898	0.0393283	0.0176757					0	0.140521	0.0972161	0.0234202	0	6762	0	6762	cycIF	TNBC	0	low	high	low_high
96	02-5218-4K			0.00183824	0		0.0298713	0.019761	0	0		0.0101103	0.147518	0			0.000459559	0					0	0		0	0.171875	0.0229779	0.0716912					0.00275735	0.247243	0.299173	0.00459559	1	742	1	0	cycIF	TNBC	0	low	low	low_low
97	03-7604-1P			0.00125156	0		0.0150188	0.0100125	0.00250313	0.000625782		0.00500626	0.455569	0			0	0.00125156					0.00625782	0		0.000625782	0.0187735	0.0162703	0.0400501					0.0750939	0.229036	0.123905	0.0137672	1	301	1	140	cycIF	TNBC	1	high	low	high_low
98	90-526-2M			0.0178674	0.000192123		0.0543708	0.0472622	0.00480307	0		0.00710855	0.0493756	0.000192123			0	0.00768492					0.346974	0		0	0.135831	0.0403458	0.0115274					0.000960615	0.0728146	0.255908	0.00115274	1	3999	0	3999	cycIF	TNBC	6	low	low	low_low
99	90-8392-1A			0.215861	0.000257898		0.204384	0.158092	0.0363636	0.0145712		0.0462927	0.0306899	0			0.000257898	0.022824					0.00490006	0.000128949		0	0.045519	0.0791747	0.00876854					0.00283688	0.0613798	0.270019	0.00206319	1	8726	0	8726	cycIF	TNBC	4	low	high	low_high
100	92-10570-2E			0.0862798	0.00038432		0.090123	0.0710992	0.032475	0.000960799		0.0190238	0.312452	0			0	0.00249808					0	0		0.00019216	0.0115296	0.0445811	0.0263259					0.00365104	0.116257	0.270177	0.00211376	0	7037	0	7037	cycIF	TNBC	1	low	low	low_low
101	92-16604-B			0.00488923	0.00320856		0.201222	0.171123	0.00748663	0.0294882		0.0300993	0.308633	0			0.000152788	0.00168067					0.00488923	0		0	0.0313216	0.0117647	0.00351413					0.0025974	0.346524	0.0380443	0.00458365	0	12699	0	12699	cycIF	TNBC	1	low	low	low_low
102	92-20731-A			0.033249	0.00343332		0.255692	0.225816	0.0315625	0.0353572		0.0298759	0.166004	0			6.02337e-05	0					0.00174678	0		0.000240935	0.024997	0.138116	0.00120467					0.00108421	0.0890254	0.217082	0.00114444	0	4570	0	4570	cycIF	TNBC	1	low	high	low_high
103	95-12547-3A			0.000525417	0		0.196112	0.158282	0.018915	0.00367792		0.03783	0.15132	0			0	0.00512282					0.0135295	0		0.000131354	0.181532	0.067122	0.0128727					0.00420334	0.177197	0.166163	0.00157625	0	8959	0	8959	cycIF	TNBC	0	low	low	low_low
104	96-9792-1I			0.0484687	7.02445e-05		0.264049	0.240096	0.0558443	0.0232509		0.0239534	0.194577	0.00217758			0.00161562	0.0175611					0.000140489	0		0.00646249	0.0571087	0.102908	0.00231807					0.022127	0.0483984	0.146319	0.00660298	0	8683	0	8683	cycIF	TNBC	1	high	high	high_high
105	97-15244-1H			0.137656	0.00659841		0.159044	0.154266	0.0204778	0.0147895		0.00477816	0.319909	0			0.000682594	0.00182025					0.00113766	0		0.00341297	0.112173	0.00591581	0.0259386					0.00614334	0.10967	0.0534699	0.0211604	1	379	1	94	cycIF	TNBC	1	low	low	low_low
106	98-15913-C			0.00117085	0		0.00360263	0.0031523	0.00549401	0.111051		0.000450329	0.224804	0.000540394			0.000720526	0.0716023					9.00657e-05	0		0.000180131	0.412771	0.000720526	0.000180131					0.00819598	0.0845717	0.0692606	0.00504368	1	409	1	116	cycIF	TNBC	0	high	low	high_low
107	99-23192-1B			0.00254885	0.000121374		0.0872679	0.0708824	0.00194198	0.000121374		0.0163855	0.14225	0.00594732			0.000242748	0.151839					0.000728244	0		0	0.0966137	0.00740381	0.11834					0.0055832	0.127928	0.205122	0.0460007	1	1081	1	655	cycIF	TNBC	1	low	low	low_low
108	99-6921-F			0.0971533	0		0.0793941	0.0689475	0.0613737	0.0261165		0.0104466	0.0524941	0			0	0.00182815					0.000261165	0		0	0.0906242	0.0613737	0.00783494					0.314442	0.0321233	0.158788	0.0161922	1	1436	1	350	cycIF	TNBC	7	high	low	high_low
109	JP-TMA2-1_scene01			0.0072387	0		0.016596	0.0157133	0.0591455	0.0164195		0.000882768	0.0967514	0			0.00600282	0.000353107					0.000706215	0		0.000176554	0.329979	0.0330155	0.011476					0.0501412	0.0658545	0.285487	0.0206568	0	681.789	0	681.789	cycIF2	TNBC	0	low	low	low_low
110	JP-TMA2-1_scene02			0.0065731	0		0.00941553	0.00746136	0.00106591	0.00159886		0.00195417	0.376621	0.000355303			0.000710606	0.15811					0.000710606	0.000355303		0	0.0328655	0.00479659	0.0113697					0.216379	0.031089	0.126488	0.0214958	0	2862.09	0	2862.09	cycIF2	TNBC	1	high	low	high_low
111	JP-TMA2-1_scene03			0.210136	0.000151286		0.00726172	0.003177	0.000605144	0.500605		0.00408472	0.014826	0.00695915			0.000151286	0.0229955					0	0		0	0.0234493	0.00181543	0.00151286					0.150227	0.0373676	0.00907716	0.0128593	0	3077.18	1	939.489	cycIF2	TNBC	6	high	low	high_low
112	JP-TMA2-1_scene05			0	0		0.02849	0.02442	0.00854701	0		0.00407	0.18315	0.135124			0.000814001	0.0594221					0	0		0	0	0.013838	0.00651201					0.004884	0.00407	0.526252	0.028897	0	3234.44	0	3234.44	cycIF2	TNBC	1	low	low	low_low
113	JP-TMA2-1_scene06			0.000172891	0.000345781		0.0501383	0.0404564	0.0140041	0.0809129		0.00968188	0.0171162	0.153181			0	0.0371715					0.00224758	0.000172891		0	0.239972	0.0178077	0.000172891					0.326591	0.00812586	0.0197095	0.0321577	0	2907.75	0	2907.75	cycIF2	TNBC	7	high	low	high_low
114	JP-TMA2-1_scene07			0.466895	0.00684422		0.133016	0.113227	0.0758816	0.0926945		0.0197887	0.0113078	0			0	0.00610028					0	0		0	0.0110103	0.0888261	0.00312454					0.0464217	0.0215742	0.00833209	0.027972	0	773.1	1	254.656	cycIF2	TNBC	4	low	high	low_high
115	JP-TMA2-1_scene09			0.000720288	0.000960384		0.0136855	0.0120048	0.169988	0.171669		0.00168067	0.0348139	0.133253			0.00120048	0.27443					0	0		0	0.00240096	0	0.00744298					0.00120048	0.0242497	0.146699	0.0172869	0	5312.27	1	4857.75	cycIF2	TNBC	6	low	low	low_low
116	JP-TMA2-1_scene10			0.00168148	0.00168148		0.0384338	0.0348307	0.00264233	0		0.00360317	0.0425174	0.495556			0	0.294259					0	0		0	0	0.0223397	0.0257026					0.00600528	0.0112899	0.0338698	0.0240211	0	2930.07	0	2930.07	cycIF2	TNBC	1	low	low	low_low
117	JP-TMA2-1_scene11			0.00337937	0.000734646		0.097414	0.0686159	0.609021	0.0330591		0.0287981	0.00220394	0			0	0.000881575					0	0		0	0.000734646	0.00132236	0.0035263					0.223479	0.0010285	0.00734646	0.0158684	0	1200.23	1	0	cycIF2	TNBC	7	high	low	high_low
118	JP-TMA2-1_scene13			0.0266279	0		0.0266279	0.0185724	0.00223764	0.0154397		0.00805549	0.119266	0			0	0.00156635					0.000671291	0		0	0.522936	0.0223764	0.00134258					0.0496755	0.0845827	0.109644	0.017006	0	6909.2	1	3674.76	cycIF2	TNBC	0	low	low	low_low
119	JP-TMA2-1_scene14			0	0.000198689		0.0119213	0.0069541	0	0.0188754		0.00496722	0.290085	0			0	0.0194715					0	0		0.000198689	0.113054	0.00556328	0.000198689					0.323863	0.162329	0.0405325	0.0137095	0	3886.8	1	2562.8	cycIF2	TNBC	1	high	low	high_low
120	JP-TMA2-1_scene15			0.00607227	0.0644254		0.208679	0.167358	0.260812	0.041173		0.0413211	0.00799763	0.000148104			0.000592417	0.00562796					0.00236967	0		0	0.121297	0.0515403	0.00444313					0.171505	0.0145142	0.00222156	0.0365818	0	2386.26	0	2386.26	cycIF2	TNBC	7	high	high	high_high
121	JP-TMA2-1_scene16			0	0		0.00503018	0.00301811	0.00603622	0.00804829		0.00201207	0.00603622	0.157948			0.00503018	0.0347082					0	0.475855		0	0.213783	0.0518109	0.00955734					0.0120724	0.00100604	0.00955734	0.00352113	0	1867.82	0	1867.82	cycIF2	TNBC	6	low	low	low_low
122	JP-TMA2-1_scene17			0	0.0104657		0.205651	0.167452	0.0096808	0.00889587		0.0381999	0.0609628	0			0.0018315	0					0.00156986	0.0112507		0	0.46808	0.0586081	0.00784929					0.0512821	0.037415	0.0358451	0.0306122	0	3433.29	0	3433.29	cycIF2	TNBC	0	low	high	low_high
123	JP-TMA2-1_scene18			0.00552826	0.000153563		0.0562039	0.0506757	0.0078317	0.0529791		0.00552826	0.00506757	0			0.00168919	0.00168919					0	0.00107494		0	0.677211	0.0208845	0.000614251					0.141892	0.0139742	0.00399263	0.00921376	0	2818.47	0	2818.47	cycIF2	TNBC	0	high	low	high_low
124	JP-TMA2-1_scene19			0.013914	0.000722804		0.166968	0.16498	0.197868	0.0171666		0.00198771	0.0289122	0.0254789			0	0.223347					0.000542103	0.0234911		0	0.135707	0.0354174	0.0166245					0.0372244	0.0307192	0.00758945	0.0383086	0	1850.57	0	1850.57	cycIF2	TNBC	0	low	high	low_high
125	JP-TMA2-1_scene20			0.00509804	0		0.00431373	0.00411765	0.0358824	0.263333		0.000196078	0.00588235	0.0196078			0.000392157	0.0390196					0	0		0	0.00862745	0.000196078	0.0045098					0.598627	0	0.00705882	0.00745098	0	997.319	0	997.319	cycIF2	TNBC	7	high	low	high_low
126	JP-TMA2-1_scene21			0.00102145	0.0122574		0.0796731	0.0449438	0.00102145	0.0040858		0.0347293	0.0347293	0.00102145			0.00102145	0.0081716					0.0623085	0.00102145		0	0.560776	0.0081716	0.0357508					0.011236	0.0347293	0.118488	0.0245148	0	42.6118	0	42.6118	cycIF2	TNBC	0	low	low	low_low
127	JP-TMA2-1_scene22			0.00997262	0.00430192		0.0606179	0.056316	0.0220962	0.154282		0.00430192	0.0168166	0			0.000782167	0.0164255					0	0		0	0.523661	0.00547517	0.00430192					0.0838874	0.0136879	0.00567071	0.0780211	0	2943.26	0	2943.26	cycIF2	TNBC	0	low	low	low_low
128	JP-TMA2-1_scene23			0.436007	0		0.0124296	0.0114585	0.019227	0.0821519		0.000971062	0.0458341	0			0.00116527	0.0223344					0	0		0	0.140416	0.021946	0.00213634					0.132064	0.0691396	0.0110701	0.00407846	1	1159.65	1	732.517	cycIF2	TNBC	4	high	low	high_low
129	JP-TMA2-1_scene24			0	0		0.0558534	0.0494951	0.00847775	0.66463		0.00635831	0.00187009	0			0.000623364	0.000374018					0	0		0	0.013714	0.00860242	0.00349084					0.224411	0.00486224	0.000124673	0.012966		1138.34	1	471.774	cycIF2	TNBC	6	high	low	high_low
130	JP-TMA2-1_scene25			0.0048014	0.000218245		0.0242252	0.0174596	0.0333915	0.0113488		0.0067656	0.409865	0			0.000218245	0					0	0.000436491		0	0.153645	0.00851157	0.01244					0.071148	0.0997381	0.153208	0.0168049	0	4075.51	1	754.838	cycIF2	TNBC	1	low	low	low_low
131	JP-TMA2-1_scene26			0.208333	0.0339209		0.124466	0.111111	0.00133547	0.00133547		0.0133547	0.0619658	0			0	0.00106838					0	0		0	0.323451	0.00747863	0.00774573					0.0363248	0.118056	0.0587607	0.0157585	0	2969.64	0	2969.64	cycIF2	TNBC	0	low	low	low_low
132	JP-TMA2-1_scene27			0	0		0.00026617	0.00026617	0	0.00026617		0	0.00319404	0.00053234			0	0					0	0.00372638		0.00186319	0.936918	0	0.0101145					0.0367314	0.00133085	0.00212936	0.00292787	1	925.285	1	385.535	cycIF2	TNBC	0	low	low	low_low
133	JP-TMA2-1_scene28			0.0401235	0.00679012		0.300617	0.294444	0.0302469	0		0.00617284	0.0944444	0			0.00123457	0.00617284					0	0		0.012963	0.0851852	0.00617284	0.095679					0.0283951	0.174074	0.0654321	0.0524691	1	550.91	1	232.336	cycIF2	TNBC	1	low	high	low_high
134	JP-TMA2-1_scene29			0.00189538	0.00416983		0.145186	0.114481	0.00530705	0.00871873		0.0307051	0.0583776	0			0	0.0318423					0.00796058	0		0	0.166414	0.0591357	0.0542077					0.00796058	0.0845337	0.329795	0.0344958	0	3076.17	0	3076.17	cycIF2	TNBC	0	low	high	low_high
135	JP-TMA2-1_scene30			0.00506614	0		0.0714889	0.0655784	0.0999156	0.0197017		0.0059105	0.119054	0.00168871			0.000562905	0.204334					0.000562905	0		0.000844357	0.0636082	0.0146355	0.0123839					0.0942865	0.0481283	0.227976	0.0157613	0	2491.78	0	2491.78	cycIF2	TNBC	1	high	low	high_low
136	JP-TMA2-1_scene31			0.037706	0.00790246		0.177918	0.135922	0.0182886	0.0101603		0.0419959	0.0234816	0.107248			0.00135471	0.267329					0	0		0	0.10928	0.0137729	0.0864755					0.0142244	0.00248363	0.0677354	0.0546399	0	2788.03	0	2788.03	cycIF2	TNBC	3	low	high	low_high
137	JP-TMA2-1_scene33			0.0205892	0.000633513		0.0272411	0.0215394	0.00950269	0.0589167		0.00570162	0.0427621	0.000316756			0.000316756	0.00886918					0.000633513	0		0	0.474501	0.0266075	0.0722205					0.012987	0.0516313	0.164397	0.0278746	0	3076.17	0	3076.17	cycIF2	TNBC	0	low	low	low_low
138	JP-TMA2-1_scene34			0.00506608	0.00704846		0.204846	0.189427	0.0330396	0.127533		0.0154185	0.0561674	0			0.00330396	0.0127753					0	0		0	0.122026	0.0134361	0.0129956					0.3	0.0414097	0.0140969	0.0462555	0	1459.96	1	365.244	cycIF2	TNBC	7	high	high	high_high
139	JP-TMA2-1_scene35			0.00154719	0.114836		0.412756	0.331958	0.0254427	0.0127213		0.0807977	0.051573	0.00017191			0.00017191	0.0417741					0	0		0.00068764	0.0503696	0.0273337	0.00790786					0.0527763	0.106068	0.0835482	0.0103146	0	1339.23	0	1339.23	cycIF2	TNBC	1	low	high	low_high
140	JP-TMA2-1_scene36			0	0.0293473		0.0497153	0.0313184	0.00175208	0.301577		0.0183968	0.021901	0.00240911			0.00021901	0.198204					0	0		0.0043802	0.0175208	0.0105125	0.0144547					0.043145	0.0484012	0.231932	0.0245291	0	3024.42	0	3024.42	cycIF2	TNBC	6	low	low	low_low
141	JP-TMA2-1_scene37			0.000288309	0.00403633		0.285858	0.273173	0.0152804	0.190716		0.0126856	0.0131181	0			0.000864927	0.0869252					0	0		0	0.0332997	0.0278218	0.010235					0.278074	0.00720773	0.00389217	0.0423814					cycIF2	TNBC	7	high	high	high_high
142	JP-TMA2-1_scene38			0.654381	0		0.0302115	0.0287009	0.00664653	0.00483384		0.00151057	0.00302115	0.00151057			0.00151057	0.00906344					0	0		0	0.00362538	0.000906344	0.000906344					0.00936556	0.00120846	0.253776	0.0190332	0	3091.38	1	80.1508	cycIF2	TNBC	4	low	low	low_low
143	JP-TMA2-1_scene39			0.0215681	0.411833		0.26348	0.195278	0.00728651	0.00058292		0.0682017	0.00204022	0.00641212			0	0.0352667					0.00699505	0		0	0.0014573	0.00961819	0.0139901					0.0122413	0.0215681	0.151851	0.0338094	0	3216.18	1	725.415	cycIF2	TNBC	6	low	high	low_high
144	JP-TMA2-1_scene40			0	0.00272586		0.26285	0.235981	0.0346573	0.0626947		0.0268692	0.0124611	0.000389408			0	0.0103193					0.00292056	0		0	0.283684	0.0952103	0.019081					0.0206386	0.0663941	0.0560748	0.0698988	1	1185.01	0	1185.01	cycIF2	TNBC	0	low	high	low_high
145	JP-TMA2-1_scene41			0	0.00155383		0.293896	0.225527	0.00577137	0.0017758		0.0683685	0.00577137	0.00288568			0.000221976	0.0503885					0.000221976	0.00377358		0	0.335183	0.0357381	0.0126526					0.0162042	0.0337403	0.189789	0.0104329	0	3091.38	1	920.212	cycIF2	TNBC	0	low	high	low_high
146	JP-TMA2-1_scene42			0.000835073	0.000208768		0.077453	0.068476	0.011691	0.00104384		0.00897704	0.00375783	0.0045929			0.696451	0.0475992					0	0		0	0	0.00960334	0.00835073					0.0135699	0.00146138	0.110856	0.0125261	0	2428.87	1	676.716	cycIF2	TNBC	6	low	low	low_low
147	1	0.000960615		0.000480307	0.000480307		0.00768492			0			0.0192123				0		0.206532		0	0.362632	0			0.174352	0.167147	0.00192123	0.000960615				0.00864553	0.0177714	0.00336215	0.0220941	0.00576369	1	1003.75	1	0	IMC	ER+	5	high	low	high_low
148	10	0		0	0.00159744		0.00638978			0			0.0106496				0		0.159744		0	0.488285	0			0.0425985	0.085197	0.0085197	0				0.000532481	0.0319489	0.0798722	0.071885	0.0127796	1	2007.5	1	2007.5	IMC	ER+	5	high	low	high_low
149	100	0		0	0.00933933		0.00933933			0			0.0906261				0		0.0377032		0	0.00933933	0			0.00518852	0.425458	0.115531	0				0.00830163	0.0145278	0.185057	0.0861294	0.00345901	0	5201.25	0	5201.25	IMC	ER+	0	high	low	high_low
150	101	0		0.00767434	0.000667334		0.00133467			0			0.182182				0		0.0146813		0	0.00867534	0			0.001001	0.671004	0.00767434	0.000667334				0.00333667	0.003003	0.0860861	0.00834168	0.00367034	1	4106.25	1	1003.75	IMC	ER+	0	low	low	low_low
151	104	0		0	0.00271739		0.00815217			0			0				0		0.247283		0	0	0			0.00271739	0	0.0570652	0				0.013587	0.0108696	0.154891	0.355978	0.146739	0	3254.58	0	3254.58	IMC	ER+	7	low	low	low_low
152	106	0.000528541		0.0803383	0.00528541		0.0243129			0			0.0338266				0		0.127907		0	0.051797	0			0.0179704	0.0724101	0.00845666	0.0089852				0.0766385	0.00105708	0.39852	0.0845666	0.00739958	1	2950.42	1	2950.42	IMC	ER+	0	low	high	low_high
153	108	0		0	0.00210674		0.00608614			0			0.00561798				0		0.0582865		0.000234082	0.0262172	0.648642			0.00327715	0.00327715	0.0402622	0.000702247				0.102996	0.0292603	0.00983146	0.036985	0.0262172	1	1064.58	1	699.583	IMC	ER+	6	high	low	high_low
154	109	0		0	0		0.000547645			0			0.0197152				0		0.266703		0	0.0125958	0			0.00273823	0.318182	0.00766703	0.00328587				0.0202629	0.00219058	0.139102	0.202629	0.00438116	0	2372.5	0	2372.5	IMC	ER+	0	low	low	low_low
155	11	0		0	0.0380581		0.120168			0			0.214864				0		0.0101888		0	0.0806113	0			0.0122865	0.275397	0.0221756	0				0.00389571	0.0203776	0.154031	0.0140845	0.0338628	0	3376.25	0	3376.25	IMC	ER+	0	high	high	high_high
156	112	0.000476872		0.101574	0.000953743		0.00286123			0			0.0786838				0		0.0696233		0	0.0157368	0			0.0276586	0.327611	0.0400572	0.0786838				0.0562709	0.000476872	0.180258	0.0128755	0.00619933	0	4349.58	0	4349.58	IMC	ER+	0	low	low	low_low
157	113	0		0	0		0.00146039			0			0.0146039				0		0.030303		0	0.121577	0			0.174881	0.100037	0.0803213	0.000365097				0.00876232	0.00365097	0.395035	0.0660825	0.00292077	0	3680.42	0	3680.42	IMC	ER+	2	low	low	low_low
158	117	0		0	0.00026469		0.00158814			0.00026469			0.0148227				0		0.000529381		0	0.753309	0.000529381			0.0277925	0.063261	0.0105876	0.00132345				0.000529381	0.0142933	0.0865537	0.0137639	0.0105876	1	3041.67	1	3041.67	IMC	ER+	5	high	low	high_low
159	118	0		0.00114679	0		0.00191131			0			0.00114679				0		0.123853		0	0.642584	0			0.0240826	0.00267584	0.00535168	0.00267584				0.0156728	0.00420489	0.0324924	0.102446	0.0397554	0	1612.08	0	1612.08	IMC	ER+	5	low	low	low_low
160	119	0		0.0138889	0.00163399		0.00816993			0			0.0571895				0		0.142974		0	0.0147059	0			0.00163399	0.237745	0.00163399	0.000816993				0.000816993	0.00326797	0.454248	0.0547386	0.00653595	0	1855.42	0	1855.42	IMC	ER+	0	low	low	low_low
161	120	0		0	0.000668449		0.00167112			0			0.0678476				0		0.0197193		0	0.330548	0			0.00701872	0.0698529	0.0110294	0.00534759				0.0558155	0.00334225	0.364305	0.0538102	0.00902406	0	5231.67	0	5231.67	IMC	ER+	5	low	low	low_low
162	122	0		0.00160449	0		0.000401123			0			0.0272764				0		0.233855		0.000802246	0.000401123	0			0.279984	0.245086	0.000802246	0.000401123				0.00641797	0.00401123	0.0493381	0.123546	0.026073	0	1764.17	0	1764.17	IMC	ER+	2	low	low	low_low
163	125	0.00144823		0	0.00289645		0.0152064			0			0.00362056				0		0.25706		0	0.120203	0.00362056			0.295438	0.031861	0.00868936	0				0.0224475	0.0057929	0.0760319	0.123099	0.0325851	1	517.083	1	456.25	IMC	ER+	2	low	low	low_low
164	13	0		0.00504626	0.000420521		0.000420521			0			0.00967199				0		0.280908		0	0.0121951	0			0.457527	0.0841043	0.000420521	0.000420521				0.00756939	0.0142977	0.0870479	0.0210261	0.0189235	0	1916.25	0	1916.25	IMC	ER+	2	high	low	high_low
165	130	0		0.00171625	0		0.000572082			0			0.0720824				0		0.0818078		0	0.0194508	0			0.00114416	0.28833	0.00629291	0.00457666				0.02746	0.00629291	0.354119	0.136156	0	0	2615.83	0	2615.83	IMC	ER+	0	low	low	low_low
166	131	0		0	0		0.000795545			0			0.000795545				0		0.144789		0	0.0159109	0			0.575975	0.0151154	0.00636436	0.000795545				0.00795545	0.00795545	0.0167064	0.137629	0.0692124	0	2281.25	0	2281.25	IMC	ER+	2	low	low	low_low
167	136	0		0	0.0126706		0.0477583			0			0.0497076				0		0.0136452		0	0.215724	0.000324886			0.0318389	0.051332	0.0272904	0.0597791				0.116309	0.025666	0.24204	0.0945419	0.011371	0	2950.42	0	2950.42	IMC	ER+	5	high	high	high_high
168	138	0		0	0.000364299		0.00400729			0			0.137341				0		0.00765027		0	0.0200364	0			0.00947177	0.347541	0.0418944	0.00182149				0.00801457	0.0178506	0.374499	0.0138434	0.0156648	1	2342.08	1	851.667	IMC	ER+	0	high	low	high_low
169	144	0		0.00717846	0.211366		0.227916			0			0.00478564				0		0.0464606		0	0.0167498	0			0.241874	0.0153539	0.00578265	0.000199402				0.027318	0.00937188	0.114058	0.0508475	0.0207378	0	1855.42	0	1855.42	IMC	ER+	2	low	high	low_high
170	148	0		0	0.023766		0.0530165			0			0.0571298				0		0.0731261		0	0.0502742	0.000457038			0.000914077	0.0790676	0.0310786	0.000457038				0.024223	0.00868373	0.47532	0.106033	0.0164534	0	2007.5	1	121.667	IMC	ER+	0	low	high	low_high
171	150	0.00309023		0.00185414	0		0.00865266			0			0.00185414				0		0.57293		0	0.000618047	0			0.160692	0.00741656	0.197775	0				0.000618047	0.00432633	0.00741656	0.0154512	0.0173053	0	3132.92	0	1186.25	IMC	ER+	2	low	low	low_low
172	153	0		0	0		0.0191083			0			0.0163785				0		0.535942		0	0.000909918	0			0.00818926	0.0154686	0.0382166	0.000909918				0.0209281	0.0118289	0.11374	0.187443	0.0309372	0	4380	0	4380	IMC	ER+	0	low	high	low_high
173	154	0		0	0		0.00102249			0			0.0378323				0		0.170757		0	0.00613497	0			0	0.231084	0.0112474	0				0.0184049	0.00511247	0.374233	0.142127	0.00204499	0	2190	0	2190	IMC	ER+	0	low	low	low_low
174	156	0		0	0		0			0			0.0155211				0		0.13082		0	0.0288248	0			0.00443459	0.0687361	0.00665188	0.210643				0.115299	0	0.343681	0.0399113	0.0354767	0	5292.5	0	5292.5	IMC	ER+	3	low	low	low_low
175	157	0.00419287		0	0.00838574		0.0566038			0			0.0293501				0.00628931		0.314465		0	0.033543	0			0.136268	0.0733753	0.0230608	0.00209644				0.0293501	0	0.115304	0.157233	0.0104822	1	1338.33	1	638.75	IMC	ER+	2	low	high	low_high
176	159	0		0.10502	0.00307377		0.0215164			0			0.00973361				0		0.116291		0.00512295	0.017418	0			0.126537	0.0266393	0.00307377	0.0256148				0.0860656	0.00358607	0.319672	0.116803	0.013832	1	1764.17	1	851.667	IMC	ER+	6	low	high	low_high
177	16	0		0	0		0.0075			0			0.0575				0		0.1175		0	0.12	0			0.0075	0.115	0.0025	0				0.06	0.01	0.395	0.105	0.0025	0	2707.08	0	2707.08	IMC	ER+	0	low	low	low_low
178	160	0		0	0.000433088		0.00216544			0			0.0645301				0		0.0870507		0	0.161109	0			0.266349	0.190992	0.0034647	0.00129926				0.0155912	0.00563014	0.170637	0.0203551	0.0103941	0	5414.17	0	5414.17	IMC	ER+	2	low	low	low_low
179	161	0.000330688		0	0		0.00462963			0			0.00396825				0		0.0383598		0	0.0135582	0			0.506944	0.0251323	0.031746	0.00661376				0.0327381	0.00628307	0.166997	0.137897	0.0248016	1	1581.67	1	1581.67	IMC	ER+	2	low	low	low_low
180	165	0.000742942		0	0.00817236		0.0624071			0			0				0		0.368499		0	0	0			0.199108	0	0.0460624	0				0.0200594	0.00594354	0.0846954	0.162704	0.0416048	1	1825	1	1825	IMC	ER+	2	low	high	low_high
181	169	0		0.0672646	0.00103484		0.00206968			0			0.0858917				0		0.0362194		0	0.0158675	0			0.0172473	0.358744	0.00758882	0.0855467				0.0189721	0.00103484	0.260435	0.0372542	0.00482925	0	1764.17	0	1764.17	IMC	ER+	0	low	low	low_low
182	17	0.000671592		0	0.000671592		0.00402955			0			0.0083949				0		0.0856279		0	0.627602	0.000335796			0.0664876	0.0127602	0.0134318	0.00235057				0.0255205	0.0268637	0.0110813	0.0832774	0.0308932	0	2159.58	0	2159.58	IMC	ER+	5	high	low	high_low
183	170	0.002079		0	0.000693001		0.000693001			0			0.000693001				0		0.329175		0	0.001386	0			0.600832	0.01386	0.00623701	0.000693001				0.001386	0.000693001	0	0.017325	0.024255	0	456.25	1	456.25	IMC	ER+	2	low	low	low_low
184	174	0		0.000311042	0.000311042		0.00248834			0			0.0485226				0		0.0155521		0	0.0111975	0			0.0805599	0.660653	0.00528771	0.00342146				0.0205288	0.0161742	0.112597	0.0199067	0.00248834	0	2585.42	0	2585.42	IMC	ER+	0	high	low	high_low
185	18	0		0	0.000726744		0.00363372			0			0.0777616				0		0.000726744		0	0.00581395	0			0	0.476744	0.00218023	0				0.0239826	0.00145349	0.359012	0.0399709	0.00799419	0	3589.17	0	121.667	IMC	ER+	0	low	low	low_low
186	180	0.000526316		0.00157895	0.000526316		0.0505263			0.00105263			0				0		0.117368		0	0.000526316	0			0.602105	0.00473684	0.0110526	0				0.00473684	0.00421053	0.0489474	0.0421053	0.11	0	1977.08	0	1977.08	IMC	ER+	2	low	high	low_high
187	182	0		0	0		0			0			0.0459711				0		0.0547521		0	0.293905	0.000516529			0.25155	0.0748967	0.00568182	0				0.00826446	0.105888	0.118285	0.0392562	0.00103306	0	2007.5	0	1003.75	IMC	ER+	5	high	low	high_low
188	183	0.000602773		0	0.013261		0.0229054			0.000602773			0.0283303				0		0.122363		0	0.187462	0			0.00602773	0.111513	0.00904159	0				0.0126582	0.0066305	0.386377	0.0825799	0.00964436	0	2828.75	0	2828.75	IMC	ER+	5	low	high	low_high
189	186	0		0	0.00920079		0.191954			0			0.0373444				0		0.00974202		0.00108245	0.0151542	0.000360815			0.214324	0.133141	0.0981418	0				0.00324734	0.064586	0.127187	0.0589933	0.0355403	0	3528.33	0	3528.33	IMC	ER+	2	high	high	high_high
190	188	0		0.00746269	0		0.00331675			0			0.0190713				0		0.358209		0	0.00580431	0			0.00746269	0.250415	0.0315091	0.000829187				0.00746269	0.00746269	0.118574	0.176617	0.00580431	1	1338.33	1	1338.33	IMC	ER+	0	low	low	low_low
191	19	0		0.00340832	0		0.000681663			0			0.0163599				0		0.0882754		0	0.0937287	0			0.270279	0.109066	0.0105658	0.0316973				0.042604	0.00238582	0.278459	0.0422631	0.0102249	0	5931.25	0	5931.25	IMC	ER+	2	low	low	low_low
192	193	0.000368868		0	0.00368868		0.0424198			0			0.0228698				0		0.0398377		0	0.00184434	0.000368868			0.378827	0.0494283	0.0320915	0.000737735				0.00184434	0.0210255	0.0844707	0.233493	0.0866839	0	1003.75	1	669.167	IMC	ER+	2	high	high	high_high
193	194	0		0	0.0348653		0.0158479			0			0.00475436				0		0.575277		0	0.00950872	0			0.122029	0.0380349	0.0332805	0				0.0190174	0.00158479	0.00950872	0.114105	0.022187	0	3193.75	0	1095	IMC	ER+	2	low	low	low_low
194	196	0.00187266		0	0.00187266		0.0365169			0			0.0430712				0		0.0140449		0	0.0205993	0			0.0299625	0.188202	0.071161	0				0.0655431	0.00842697	0.441948	0.0720974	0.00468165	0	3224.17	0	3224.17	IMC	ER+	0	low	high	low_high
195	2	0.000487092		0.00194837	0.00194837		0.0238675			0			0.0282513				0		0.132002		0	0.196785	0.000487092			0.0511447	0.0759864	0.0233804	0.00389674				0.00389674	0.010716	0.274233	0.146615	0.0243546	0	3072.08	0	3072.08	IMC	ER+	5	low	high	low_high
196	200	0.0054615		0	0.00054615		0.0289459			0.00054615			0.00382305				0.00054615		0.125614		0	0.0229383	0			0.682141	0.0158383	0.0103768	0				0.00873839	0.0010923	0.0502458	0.0360459	0.00709995	0	4532.08	0	4471.25	IMC	ER+	2	low	high	low_high
197	201	0.000464253		0	0.000464253		0.0134633			0			0				0		0.215877		0	0.00324977	0			0.299443	0.00324977	0.00742804	0				0.090065	0.0185701	0.0352832	0.222377	0.090065	0	1642.5	0	1642.5	IMC	ER+	2	high	low	high_low
198	202	0.000932401		0.0167832	0.0027972		0.00606061			0			0.00512821				0.0004662		0.134732		0	0.0004662	0			0.534266	0.00932401	0.0149184	0.0027972				0.0177156	0.0121212	0.00932401	0.192541	0.039627	0	669.167	1	0	IMC	ER+	2	high	low	high_low
199	205	0.00365408		0.000609013	0.00121803		0.0176614			0			0.000609013				0.000609013		0.11084		0	0.00669915	0			0.609622	0.0267966	0.0487211	0.000609013				0.0152253	0.00669915	0.0255786	0.110231	0.0146163	0	1155.83	1	1034.17	IMC	ER+	2	low	low	low_low
200	206	0		0.00933956	0.00333556		0.0306871			0			0.00800534				0		0.0260173		0	0.243496	0			0.00733823	0.0433622	0.00133422	0.190127				0.166778	0.00133422	0.216144	0.0500334	0.00266845	0	3680.42	0	3680.42	IMC	ER+	5	low	high	low_high
201	207	0		0.0966164	0.000407664		0.00693029			0.000407664			0				0		0.253975		0.00122299	0.00733795	0			0.400326	0.00774562	0.00896861	0.0244598				0.0224215	0.00407664	0.0550347	0.0693029	0.0407664	0	2342.08	1	2342.08	IMC	ER+	2	low	low	low_low
202	208	0		0	0.000688231		0.00344116			0			0.00206469				0		0.368204		0	0.0330351	0			0.300069	0.0323469	0.00412939	0				0.017894	0.0110117	0.0763937	0.0977288	0.0529938	0	2220.42	0	2220.42	IMC	ER+	2	low	low	low_low
203	210	0		0	0.000529661		0.00264831			0			0.0572034				0		0.115996		0	0	0			0.00211864	0.294492	0.0111229	0				0.0646186	0.00847458	0.358051	0.0556144	0.0291314	0	2129.17	0	2129.17	IMC	ER+	0	low	low	low_low
204	211	0		0.0022818	0		0.0199658			0			0.187108				0		0.115231		0	0.00399315	0			0.022818	0.389618	0.0159726	0				0	0.00627496	0.193953	0.022818	0.0199658	0	4075.83	0	4075.83	IMC	ER+	0	low	high	low_high
205	216	0		0	0.000614251		0.012285			0			0.153563				0		0.029484		0	0.00798526	0			0.116708	0.242629	0.00982801	0				0.00859951	0.00429975	0.353808	0.0472973	0.0128993	0	3345.83	1	2190	IMC	ER+	0	low	low	low_low
206	217	0		0.00421319	0.0117969		0.048241			0.01917			0.0408679				0		0.019802		0	0.0393933	0.000210659			0.0109543	0.0516115	0.00947967	0.100485				0.0882663	0.00610912	0.406783	0.131662	0.0109543	0	4410.42	0	4410.42	IMC	ER+	3	low	high	low_high
207	219	0		0.00346535	0.000990099		0.00990099			0			0.161881				0		0.184653		0	0.0376238	0			0.000990099	0.169307	0.0108911	0.0366337				0.0732673	0.0029703	0.20198	0.0787129	0.0267327	0	3558.75	0	3558.75	IMC	ER+	0	low	low	low_low
208	222	0.00119474		0	0.00119474		0.0083632			0			0.0254879				0		0.0227001		0	0.000398248	0			0.492632	0.158503	0.00995619	0.00238949				0.0589407	0.0083632	0.137395	0.0378335	0.0346476	0	1764.17	0	1764.17	IMC	ER+	2	low	low	low_low
209	223	0		0.0151738	0.00146843		0.00734214			0			0.0288791				0		0.0181106		0	0.0195791	0			0.00881057	0.487029	0.0249633	0.00881057				0.0107685	0.0083211	0.303475	0.0518845	0.00538424	0	2281.25	0	2281.25	IMC	ER+	0	low	low	low_low
210	225	0		0.000844595	0.00126689		0.00422297			0			0.0903716				0		0.00633446		0	0.373311	0			0.00464527	0.243243	0.00380068	0.00591216				0.0130912	0.0705236	0.13598	0.0232264	0.0232264	0	547.5	1	273.75	IMC	ER+	5	high	low	high_low
211	226	0		0	0.000524246		0.00393185			0			0.0125819				0		0.00131062		0.000262123	0.413106	0			0.394233	0.0760157	0.00183486	0.000524246				0.0241153	0.000524246	0.0262123	0.0131062	0.0317169	0	4349.58	0	4349.58	IMC	ER+	5	low	low	low_low
212	233	0		0	0		0.0530864			0			0.00185185				0		0.380247		0	0.0938272	0			0.298148	0.00802469	0.0197531	0				0.00432099	0.00308642	0.0222222	0.0703704	0.0450617	0	1855.42	0	1855.42	IMC	ER+	2	low	high	low_high
213	234	0		0.0184255	0		0.00893356			0.595757			0.00781686				0		0.0217755		0	0.0122836	0			0.0156337	0.00167504	0.025684	0				0.00781686	0.0407594	0.0731435	0.0424344	0.127862	1	2950.42	1	2859.17	IMC	ER+	6	high	low	high_low
214	237	0		0.000480538	0		0.0110524			0			0.0547814				0		0.259491		0	0.162902	0			0.00384431	0.0360404	0.0245074	0.000480538				0.0120135	0.0172994	0.349351	0.0543008	0.0134551	0	2585.42	0	395.417	IMC	ER+	5	high	low	high_low
215	238	0		0.000744048	0.000496032		0.00570437			0			0.00868056				0		0.154762		0.000496032	0.0815972	0			0.284474	0.0228175	0.0248016	0.0275298				0.106895	0.00644841	0.156994	0.0949901	0.0225694	0	7087.08	0	4258.33	IMC	ER+	2	low	low	low_low
216	24	0		0.00110742	0		0.00221484			0.00221484			0.0166113				0		0.0852713		0.00110742	0.0177187	0			0.047619	0.30454	0.00110742	0.0675526				0.101883	0	0.321152	0.0265781	0.00332226	1	3193.75	1	2737.5	IMC	ER+	0	low	low	low_low
217	240	0		0	0.00163043		0.026087			0			0.0146739				0		0.0907609		0	0.0211957	0			0.558152	0.0831522	0.00326087	0.00706522				0.00923913	0.0228261	0.075	0.0434783	0.0434783	0	5018.75	0	5018.75	IMC	ER+	2	high	high	high_high
218	242	0.00278662		0.000398089	0.00159236		0.0632962			0			0.013535				0.000398089		0.178344		0	0.000398089	0			0.431927	0.138137	0.0167197	0				0.000398089	0.00517516	0.0688694	0.0477707	0.0302548	0	2676.67	1	2220.42	IMC	ER+	2	low	high	low_high
219	243	0		0.0101351	0.00168919		0.0185811			0			0.00168919				0		0.0641892		0.00506757	0.0101351	0			0.0574324	0	0.0152027	0.0810811				0.238176	0	0.170608	0.244932	0.0810811	0	1764.17	0	1764.17	IMC	ER+	3	low	low	low_low
220	245	0.0040253		0	0.00258769		0.0273145			0.000575043			0.0520414				0.000862565		0.0379528		0	0.0129385	0.00575043			0.591144	0.0572168	0.0184014	0.000287522				0.00345026	0.0557792	0.0569293	0.0491662	0.0235768	0	2859.17	1	2859.17	IMC	ER+	2	high	high	high_high
221	246	0		0	0		0.00496032			0.000992063			0.00297619				0		0.0218254		0	0.122024	0			0.695437	0.0178571	0.0257937	0				0.00496032	0.0198413	0.0406746	0.0218254	0.0208333	0	2250.83	1	1429.58	IMC	ER+	2	high	low	high_low
222	247	0		0.0027416	0.000685401		0.0013708			0			0.0462646				0		0.0305003		0	0.0253598	0			0.274503	0.074366	0.0723098	0.0140507				0.14085	0.00376971	0.19671	0.0901302	0.0263879	0	3710.83	0	3710.83	IMC	ER+	2	low	low	low_low
223	248	0		0	0.00525394		0.00875657			0			0.0770578				0		0.00875657		0	0.0420315	0			0.00525394	0.220665	0.0192644	0.00525394				0.0525394	0.0122592	0.464098	0.0770578	0.00175131	0	1703.33	0	1703.33	IMC	ER+	0	high	low	high_low
224	25	0		0	0		0.000591891			0			0.0195324				0		0.00355135		0	0.0233797	0			0.01095	0.837526	0.00147973	0				0.00917431	0.0118378	0.0594851	0.0219	0.000591891	1	3102.5	1	2068.33	IMC	ER+	0	low	low	low_low
225	250	0		0.00218103	0.00163577		0.00381679			0			0.0676118				0		0.139586		0	0.00981461	0			0.205016	0.230098	0.0119956	0.00708833				0.0338059	0.00599782	0.0976009	0.174482	0.00926936	0	6083.33	0	4775.42	IMC	ER+	2	low	low	low_low
226	252	0.00176056		0.00308099	0.000440141		0.0184859			0			0.0211268				0.0022007		0.0303697		0	0.0246479	0			0.380282	0.150968	0.0118838	0.00748239				0.0202465	0	0.290933	0.0294894	0.00660211	0	3741.25	1	1003.75	IMC	ER+	2	low	low	low_low
227	253	0		0	0.00907258		0.00806452			0			0.00201613				0		0.0302419		0	0.25	0.00100806			0.0272177	0.0241935	0	0.0221774				0.230847	0.00100806	0.278226	0.111895	0.00403226	0	3406.67	0	3406.67	IMC	ER+	5	low	low	low_low
228	256	0.000429923		0	0		0.00214961			0			0.0503009				0		0.0748065		0	0.00171969	0			0.143164	0.121238	0.0305245	0.00300946				0.0356836	0.00687876	0.208083	0.297077	0.0249355	0	2615.83	0	2615.83	IMC	ER+	2	low	low	low_low
229	257	0		0	0.000293169		0.00351803			0			0.0677221				0		0.00498388		0	0.168865	0			0.00791557	0.545001	0.0257989	0.000879507				0.00615655	0.0343008	0.0990912	0.0211082	0.0143653	0	4684.17	0	2980.83	IMC	ER+	0	high	low	high_low
230	258	0		0.0308071	0.00554529		0.0110906			0			0.00800986				0		0.000616143		0	0.0375847	0			0.298213	0.0443623	0.0141713	0.0110906				0.0462107	0.00554529	0.380776	0.0893407	0.0166359	0	2433.33	0	2433.33	IMC	ER+	2	low	low	low_low
231	259	0		0	0.00106082		0.0205092			0			0.0137907				0		0.0682461		0	0.521924	0.00106082			0.0346535	0.0152051	0.0374823	0				0.00777935	0.0205092	0.0484441	0.188826	0.0205092	0	3802.08	1	3011.25	IMC	ER+	5	high	high	high_high
232	260	0.00102093		0	0.000510465		0.00765697			0.00102093			0.00765697				0		0.128637		0	0.00102093	0			0.664114	0.0321593	0.0148035	0.00102093				0.000510465	0.00612557	0.0199081	0.0974987	0.0163349	0	1794.58	0	1794.58	IMC	ER+	2	low	low	low_low
233	261	0		0	0.000401284		0.0898876			0			0.0694222				0		0.0076244		0	0.215891	0			0.0617978	0.0806581	0.0794543	0.000401284				0.00842697	0.0369181	0.272071	0.0288925	0.0481541	0	2433.33	0	2433.33	IMC	ER+	5	high	high	high_high
234	267	0		0	0.000726744		0.00218023			0			0.0915698				0		0.065407		0	0.383721	0.000726744			0.0174419	0.108285	0.0101744	0				0.0181686	0.00726744	0.226744	0.0588663	0.00872093	1	395.417	1	0	IMC	ER+	5	low	low	low_low
235	269	0		0.000623441	0.000311721		0.00187032			0			0.0105985				0		0.0791771		0	0.0183915	0			0.411471	0.133416	0.0352244	0.0015586				0.0997506	0.000935162	0.114401	0.0701372	0.0221322	0	4562.5	0	4562.5	IMC	ER+	2	low	low	low_low
236	274	0		0	0.0046729		0.0350467			0			0.0046729				0		0.399533		0	0.00233645	0			0.0443925	0.0280374	0.00233645	0				0.0607477	0.0046729	0.334112	0.0747664	0.0046729	0	5201.25	0	5201.25	IMC	ER+	2	low	high	low_high
237	276	0		0	0.000320924		0.00738126			0			0.000962773				0		0.0147625		0.812259	0.0147625	0			0.012516	0.00609756	0.00609756	0				0.00288832	0.00609756	0.0600128	0.0182927	0.0375481	1	1672.92	1	1003.75	IMC	ER+	6	low	low	low_low
238	282	0		0	0		0.0010805			0.00270124			0.00324149				0		0.0367369		0	0.00270124	0			0.680713	0.0221502	0.0102647	0				0.00216099	0.00324149	0.0594273	0.149109	0.0264722	0	4380	0	4380	IMC	ER+	2	low	low	low_low
239	283	0		0	0.000528541		0.0417548			0			0.0877378				0		0.0153277		0	0.00475687	0			0.280127	0.142178	0.00739958	0.00105708				0.00369979	0.000528541	0.384778	0.0206131	0.00951374	0	4288.75	0	4288.75	IMC	ER+	2	low	high	low_high
240	284	0		0	0.00921187		0.0921187			0.00204708			0.00307062				0.00102354		0.206755		0.00102354	0.00204708	0			0.265097	0.011259	0.0634596	0				0.0225179	0.0102354	0.172979	0.0931423	0.0440123	0	5140.42	0	5140.42	IMC	ER+	2	low	high	low_high
241	285	0		0	0		0.000649773			0			0.0201429				0		0.173164		0	0.0422352	0			0.0341131	0.661793	0.0149448	0.000324886				0.00324886	0.0162443	0.0129955	0.0178687	0.0022742	0	2037.92	0	2037.92	IMC	ER+	0	high	low	high_low
242	29	0		0	0		0.00135318			0			0.194858				0		0.014885		0	0.265223	0			0.0230041	0.152909	0	0				0	0.00135318	0.335589	0.0108254	0	1	334.583	1	334.583	IMC	ER+	5	low	low	low_low
243	3	0		0.0353448	0.000862069		0.00862069			0			0.00172414				0		0.368966		0	0.00517241	0			0.173276	0.0344828	0.0560345	0.0198276				0.00517241	0.00258621	0.0275862	0.25	0.0103448	1	699.583	1	699.583	IMC	ER+	2	low	low	low_low
244	31	0		0.0105232	0.000300661		0			0			0.106434				0		0.0766687		0	0.0039086	0			0.00360794	0.437763	0.00180397	0.039988				0.0231509	0.00240529	0.254961	0.03638	0.00210463	0	730	0	730	IMC	ER+	0	low	low	low_low
245	34	0		0.00440529	0		0.00936123			0			0.111233				0		0.297907		0	0.0209251	0			0.248899	0.0980176	0.0176211	0.00165198				0.00991189	0.0220264	0.0401982	0.112885	0.00495595	0	2920	0	2920	IMC	ER+	2	high	low	high_low
246	38	0		0.00165198	0		0.00385463			0.758811			0				0		0.00440529		0	0	0			0.000550661	0	0.0947137	0				0	0	0.0027533	0	0.13326	0	2646.25	0	2646.25	IMC	ER+	6	low	low	low_low
247	4	0		0	0		0			0			0				0		0.642276		0	0.0141207	0			0.290543	0.000427899	0.00727428	0				0	0.00941378	0.00299529	0.0154044	0.0175439	0	1916.25	0	1916.25	IMC	ER+	2	low	low	low_low
248	40	0		0.0320937	0.00305655		0.0239429			0			0.0305655				0		0.0626592		0	0.0361691	0			0.188487	0.195619	0.00764137	0.0020377				0.0356597	0.00305655	0.253693	0.101375	0.0239429	0	3345.83	0	3345.83	IMC	ER+	2	low	high	low_high
249	41	0		0	0		0.000411692			0			0.116509				0		0.05352		0.000411692	0.0436394	0			0.353232	0.200906	0.00288184	0.0049403				0.0205846	0.00452861	0.10457	0.0918073	0.00205846	1	425.833	1	425.833	IMC	ER+	2	low	low	low_low
250	42	0		0	0		0.0015361			0.000768049			0.00691244				0		0.0222734		0	0.135945	0			0.402458	0.0675883	0.0238095	0				0.0345622	0.00460829	0.185868	0.0867896	0.0268817	0	5748.75	0	5748.75	IMC	ER+	2	low	low	low_low
251	43	0.00243457		0	0.0809495		0.321972			0			0.00121729				0.00182593		0.0139988		0.000608643	0.00243457	0			0.231284	0.0273889	0.0304321	0				0.00791236	0.00608643	0.177724	0.0699939	0.0237371	1	1672.92	1	1612.08	IMC	ER+	2	low	high	low_high
252	44	0.000912825		0	0		0.0146052			0			0.0620721				0		0.124144		0	0.00775901	0			0.0100411	0.344135	0.0260155	0.00456413				0.0264719	0.160201	0.094021	0.0547695	0.0702875	0	3285	0	3285	IMC	ER+	0	high	low	high_low
253	48	0		0	0.000813339		0.000406669			0			0.0801139				0		0.0101667		0	0.560797	0.000406669			0.000813339	0.0626271	0.0325336	0				0	0.00203335	0.223261	0.0130134	0.0130134	1	60.8333	1	60.8333	IMC	ER+	5	low	low	low_low
254	50	0		0.00805369	0		0.0657718			0.00313199			0.00626398				0		0.238031		0	0	0.00581655			0.00581655	0.00178971	0.00939597	0.00536913				0.0259508	0.0120805	0.101566	0.0868009	0.424161	1	456.25	1	152.083	IMC	ER+	6	high	high	high_high
255	51	0		0	0.000808407		0.00485044			0			0.0105093				0		0.110752		0	0.366209	0			0.021827	0.0323363	0.101051	0				0.00485044	0.00242522	0.295069	0.0371867	0.0121261	0	4349.58	0	4349.58	IMC	ER+	5	low	low	low_low
256	53	0		0.00447427	0.00167785		0.00111857			0			0.0234899				0		0.185682		0	0.282438	0			0.0100671	0.11745	0.00950783	0.000559284				0.0279642	0.0033557	0.295302	0.0290828	0.00782998	0	5322.92	0	5322.92	IMC	ER+	5	low	low	low_low
257	54	0.000434783		0.0243478	0		0.0026087			0			0.0282609				0		0.00913043		0	0.331304	0.000434783			0.0178261	0.0430435	0.023913	0.00173913				0.06	0.00391304	0.390435	0.0321739	0.0304348	1	212.917	1	212.917	IMC	ER+	5	low	low	low_low
258	55	0		0	0.00176056		0.00528169			0			0.0246479				0		0.459507		0	0.164613	0			0.131162	0.0202465	0.0184859	0.000880282				0.00616197	0.00264085	0.0739437	0.0836268	0.00704225	0	3467.5	1	2676.67	IMC	ER+	5	low	low	low_low
259	56	0		0	0.00456969		0.0186596			0			0.10396				0		0.0674029		0	0.000380807	0			0.00152323	0.308454	0.0133283	0				0.00837776	0.0148515	0.421935	0.0323686	0.00418888	0	2737.5	0	2737.5	IMC	ER+	0	high	high	high_high
260	57	0		0.00414508	0.0466321		0.0632124			0.00103627			0.0321244				0		0.0932642		0	0.0362694	0			0.0176166	0.0518135	0.00103627	0.0165803				0.12228	0.00103627	0.401036	0.0891192	0.0227979	0	3954.17	0	3954.17	IMC	ER+	0	low	high	low_high
261	58	0		0.00442363	0.0078064		0.0333073			0			0.0257611				0		0.00234192		0	0.0117096	0			0.519386	0.221181	0.00884725	0.00494405				0.00442363	0.00806661	0.130107	0.010929	0.00676555	0	5505.42	0	5505.42	IMC	ER+	2	low	high	low_high
262	6	0		0	0.0177936		0.0185053			0			0.0327402				0		0.16726		0	0.052669	0			0.421352	0.0149466	0.00711744	0.00213523				0.0604982	0.0135231	0.0868327	0.0911032	0.0135231	0	2402.92	0	2402.92	IMC	ER+	2	high	low	high_low
263	63	0		0	0.000341297		0.00204778			0			0.00204778				0		0.0372014		0	0.00375427	0			0.802048	0.0614334	0.00170648	0.00136519				0.00307167	0.0119454	0.0457338	0.0177474	0.00955631	1	2707.08	1	2707.08	IMC	ER+	2	high	low	high_low
264	68	0		0.00314136	0.00314136		0.00209424			0			0.00890052				0		0.269634		0	0.0340314	0			0.118848	0.22356	0.0115183	0.00680628				0.0638743	0.00366492	0.0832461	0.142932	0.0246073	0	5140.42	0	5140.42	IMC	ER+	0	low	low	low_low
265	7	0		0	0.000336474		0.00201884			0			0.0427322				0		0.0541723		0	0.256393	0			0.122476	0.0683042	0	0				0.0077389	0.00201884	0.421265	0.0205249	0.00201884	1	1125.42	1	1125.42	IMC	ER+	5	low	low	low_low
266	70	0		0	0.00295608		0.0430743			0			0.158361				0		0.0194257		0	0.00422297	0			0.00211149	0.157095	0.0228041	0.000422297				0.00253378	0.0202703	0.46875	0.0933277	0.00464527	0	2950.42	0	2950.42	IMC	ER+	1	high	high	high_high
267	72	0		0	0		0.00632911			0			0.0738397				0		0.159283		0	0.00158228	0			0.3423	0.122363	0.0495781	0.000527426				0.00263713	0.0901899	0.0564346	0.085443	0.00949367	0	5657.5	0	5657.5	IMC	ER+	2	high	low	high_low
268	73	0		0	0.00845196		0.0680605			0			0.00711744				0		0.0733986		0	0.00489324	0			0.353203	0.0142349	0.0427046	0.00044484				0.00845196	0.00978648	0.168149	0.211299	0.0298043	0	2068.33	0	2068.33	IMC	ER+	2	low	high	low_high
269	74	0.000598444		0	0.000598444		0.00119689			0			0.0305206				0.00119689		0.0149611		0	0.182525	0			0.622382	0.0383004	0.0185518	0.00777977				0.0179533	0.0131658	0.00598444	0.0347098	0.0095751	0	2190	0	2190	IMC	ER+	2	high	low	high_low
270	80	0		0.0369465	0.000271665		0.00135833			0			0.0355882				0		0.149959		0	0.0171149	0			0.00543331	0.4257	0.00516164	0.00244499				0.0192882	0.00814996	0.146428	0.103776	0.0423798	1	2311.67	1	2311.67	IMC	ER+	0	low	low	low_low
271	83	0.000216263		0.00237889	0.0261678		0.176471			0			0.0389273				0		0.0302768		0	0.0075692	0.000432526			0.0134083	0.0516869	0.0224913	0.132353				0.0683391	0.00605536	0.305796	0.100779	0.0166522	0	3497.92	0	3497.92	IMC	ER+	3	low	high	low_high
272	86	0		0	0.00124844		0.00187266			0			0.397628				0		0.0717853		0	0	0			0	0.218477	0.00873908	0				0.00499376	0.00187266	0.241573	0.0318352	0.019975	1	1338.33	1	1277.5	IMC	ER+	1	low	low	low_low
273	9	0		0	0		0.000933707			0			0.194211				0		0.0985061		0	0.252568	0			0.00233427	0.320261	0.00373483	0				0.00746965	0.0177404	0.0452848	0.0527544	0.00420168	1	973.333	1	212.917	IMC	ER+	0	high	low	high_low
274	91	0		0	0		0.000947867			0			0.000315956				0		0.177251		0	0.0347551	0			0.682464	0.0110585	0.00631912	0.000315956				0	0.00347551	0.0205371	0.0505529	0.0120063	0	5931.25	0	5931.25	IMC	ER+	2	low	low	low_low
275	94	0		0.00450248	0		0.0297163			0			0.0198109				0		0.142278		0	0.000450248	0			0.461504	0.0360198	0.0108059	0.00720396				0.0189104	0.0202611	0.0900495	0.118415	0.040072	0	2068.33	1	517.083	IMC	ER+	2	high	high	high_high
276	95	0		0.000892459	0		0.00356983			0.000446229			0.000446229				0		0.21062		0	0.137885	0			0.368139	0.0254351	0.0423918	0.00267738				0.0200803	0.00580098	0.0205266	0.13967	0.021419	0	4623.33	1	4440.83	IMC	ER+	2	low	low	low_low
277	97	0		0	0		0			0			0.00354484				0		0.0545906		0	0.00460829	0			0.630273	0.0450195	0.00886211	0.00177242				0.00460829	0.000354484	0.0737327	0.164835	0.00779865	0	3254.58	1	456.25	IMC	ER+	2	low	low	low_low
278	98	0.000504032		0	0		0.00100806			0			0.0120968				0		0.0262097		0	0.00302419	0			0.37248	0.295867	0.0015121	0.00806452				0.0665323	0.00302419	0.155242	0.047379	0.00705645	1	3011.25	1	3011.25	IMC	ER+	2	low	low	low_low
279	Z1	0		0	0		0.0103792			0			0.00199601				0		0.25509		0	0.464271	0			0.0235529	0.0011976	0.0103792	0				0.00638723	0.00479042	0.0323353	0.1501	0.039521	0		0		IMC	ER+	5	low	low	low_low
280	Z11	0		0	0.000892459		0.00669344			0.000892459			0.00937082				0		0.182954		0.00312361	0.0240964	0			0.468541	0.0120482	0.0133869	0				0.00580098	0.00937082	0.0209728	0.176261	0.0655957	0		0		IMC	ER+	2	low	low	low_low
281	Z14	0		0	0		0.00500911			0			0.0100182				0		0.185337		0	0.0173042	0.000910747			0.557832	0.0223133	0.00819672	0				0.00227687	0.0368852	0.0163934	0.0938069	0.0437158	0		0		IMC	ER+	2	high	low	high_low
282	Z15	0		0.00334697	0.000371885		0.0126441			0			0.00557828				0		0.307549		0	0.359613	0			0.0342135	0.00297508	0.0171067	0.00297508				0.0115284	0.00371885	0.0412793	0.151357	0.0457419	0		0		IMC	ER+	5	low	low	low_low
283	Z2	0		0.000479157	0.00143747		0.0114998			0			0.0297077				0		0.159559		0.000479157	0.070436	0			0.286057	0.0699569	0.00958313	0.00718735				0.0225204	0.0239578	0.133206	0.118831	0.055103	0		0		IMC	ER+	2	high	low	high_low
284	Z20	0		0.016957	0.000464576		0.000696864			0			0.000696864				0		0.186527		0	0.0341463	0			0.606969	0.00743322	0.00673635	0.000929152				0.0097561	0.0167247	0.015331	0.0583043	0.0383275	0		0		IMC	ER+	2	high	low	high_low
285	Z24	0		0	0.000762777		0.00114416			0.000762777			0.0816171				0		0.0678871		0	0.186117	0			0.267735	0.136537	0.00305111	0.000381388				0.0247902	0.0190694	0.105263	0.0758963	0.0289855	0		0		IMC	ER+	2	high	low	high_low
286	Z25	0		0.0317839	0.023242		0.0546285			0			0.0278109				0		0.132896		0.0363528	0.0164879	0.000198649			0.461859	0.0500596	0.0148987	0.0101311				0.00774732	0.0182757	0.0415177	0.0355582	0.0365515	0		0		IMC	ER+	2	high	high	high_high
287	Z26	0		0.0241182	0.000301477		0.00934579			0			0.000301477				0		0.24902		0.00120591	0.0039192	0			0.445885	0.0105517	0.00964727	0.00844136				0.0319566	0.00482364	0.0310522	0.11637	0.05306	0		0		IMC	ER+	2	low	low	low_low
288	Z27	0		0.001044	0.0128262		0.215213			0.000298285			0.00551827				0		0.109471		0.000149142	0.0598061	0			0.251305	0.00820283	0.0422073	0.0178971				0.0214765	0.0592095	0.0246085	0.0915735	0.0791946	0		0		IMC	ER+	2	high	high	high_high
289	Z3	0		0.0393191	0.00311676		0.0112683			0			0.00982978				0		0.082714		0.00383601	0.0417166	0.000239751			0.416447	0.0225366	0.0103093	0.0246943				0.0421961	0.00815152	0.130424	0.107169	0.0460321	0		0		IMC	ER+	2	low	low	low_low
290	Z30	0		0.104754	0.00967606		0.00673117			0.00420698			0.00420698				0		0.0866639		0	0.0105175	0			0.0555322	0.00168279	0.000841397	0.0332352				0.0122003	0.0206142	0.0231384	0.0298696	0.59613	0		0		IMC	ER+	6	high	low	high_low
291	Z31	0		0.000191388	0.00248804		0.0599043			0			0.000382775				0		0.0600957		0.624306	0.0116746	0			0.045933	0.00440191	0.00842105	0.00248804				0.0195215	0.0124402	0.0139713	0.037512	0.0962679	0		0		IMC	ER+	6	high	high	high_high
292	Z39	0		0	0.00136054		0.0231293			0			0.00136054				0		0.171429		0.00136054	0.00136054	0			0.553741	0.00816327	0.0231293	0				0	0.0258503	0.062585	0.103401	0.0231293	0		0		IMC	ER+	2	high	high	high_high
293	Z4	0		0.0191412	0.00103466		0.00775996			0			0.00206932				0		0.288153		0.00775996	0.00465598	0			0.363166	0.0067253	0.0279359	0.00310398				0.0175892	0.00569064	0.101914	0.102431	0.0408691	0		0		IMC	ER+	2	low	low	low_low
294	Z40	0		0.0118679	0.00412797		0.0546956			0			0.0203818				0		0.126419		0.000515996	0.0479876	0			0.358101	0.0314757	0.0159959	0.0549536				0.0451496	0.0239938	0.0939112	0.0745614	0.0358617	0		0		IMC	ER+	2	high	high	high_high
295	Z42	0		0.00279174	0		0.00167504			0			0.0100503				0		0.355667		0	0.0195422	0			0.366834	0.0357342	0.0117253	0.00223339				0.0217755	0.0173088	0.0374093	0.0926857	0.0245673	0		0		IMC	ER+	2	high	low	high_low
296	Z43	0.000486618		0.000973236	0		0.0199513			0			0.00340633				0		0.227251		0.000486618	0.244282	0.000486618			0.243796	0.0462287	0.0316302	0				0.0126521	0.00827251	0.0652068	0.0510949	0.0437956	0		0		IMC	ER+	5	low	high	low_high
297	Z44	0		0	0.000675447		0.00776765			0.000337724			0				0		0.430935		0.00236407	0.286727	0			0.0459304	0.00607903	0.00945626	0.000675447				0.0222898	0.0101317	0.0347855	0.101655	0.0401891	0		0		IMC	ER+	5	low	low	low_low
298	Z46	0		0.000757002	0.00302801		0.0476911			0			0.00681302				0		0.197578		0.0688872	0.0355791	0			0.25511	0.00302801	0.016654	0.016654				0.0719152	0.01514	0.0613172	0.17184	0.0280091	0		0		IMC	ER+	2	high	high	high_high
299	Z47	0.000182249		0.00273373	0.0156734		0.138874			0			0.00564972				0		0.228176		0	0.249134	0.000364498			0.0882085	0.0107527	0.0153089	0.000546747				0.0320758	0.00637871	0.0603244	0.0763623	0.0692546	0		0		IMC	ER+	5	low	high	low_high
300	Z48	0.000182017		0	0.0313069		0.295413			0.000182017			0.00182017				0		0.211867		0	0.0420459	0.00364033			0.190936	0.00782672	0.0354933	0.00127412				0.0253003	0.0600655	0.0211139	0.0460502	0.0254823	0		0		IMC	ER+	2	high	high	high_high
301	Z49	0		0.0288619	0.00798693		0.0969323			0.000181521			0.00235977				0		0.148484		0.00108913	0.0217825	0.000363042			0.393356	0.00907606	0.0123434	0.0205119				0.0266836	0.0372118	0.0392086	0.102378	0.051189	0		0		IMC	ER+	2	high	high	high_high
302	Z5	0		0.0652418	0.00281215		0.00787402			0			0.00449944				0		0.312148		0.00056243	0.0545557	0			0.0247469	0.0213723	0.015748	0.0787402				0.16198	0.00056243	0.0590551	0.134983	0.0551181	0		0		IMC	ER+	3	low	low	low_low
303	Z50	0		0	0.000328299		0.0026264			0			0.0722259				0		0.179908		0.000328299	0.00426789	0			0.350952	0.159225	0.0016415	0				0	0.0311884	0.167433	0.0226527	0.00722259	0		0		IMC	ER+	2	high	low	high_low
304	Z51	0.000254972		0.00713921	0.00535441		0.036716			0			0.00356961				0		0.174146		0	0.308516	0			0.221826	0.00764916	0.0132585	0.00229475				0.00968893	0.0247323	0.0257522	0.0915349	0.0675676	0		0		IMC	ER+	5	high	high	high_high
305	Z52	0.000308261		0.000616523	0.0468557		0.256782			0			0.00924784				0		0.140259		0.000308261	0.0317509	0.000924784			0.0869297	0.00832306	0.0607275	0				0.00308261	0.0628853	0.127928	0.130086	0.032984	0		0		IMC	ER+	2	high	high	high_high
306	Z55	0.000254065		0	0.00279472		0.0198171			0.00127033			0.00330285				0		0.164126		0.00050813	0.373222	0.000254065			0.193089	0.0104167	0.047002	0.00228659				0.0457317	0.00482724	0.0378557	0.0330285	0.0602134	0		0		IMC	ER+	5	low	high	low_high
307	Z56	0		0	0.00389688		0.0980216			0			0.0533573				0		0.0626499		0	0.327638	0			0.052458	0.0419664	0.0791367	0				0.00899281	0.00479616	0.220024	0.0239808	0.0230815	0		0		IMC	ER+	5	low	high	low_high
308	Z58	0		0	0.000755002		0.0192525			0			0.01812				0		0.0460551		0	0.017365	0			0.425444	0.0577576	0.0343526	0.000377501				0.0324651	0.0513401	0.104568	0.0800302	0.112118	0		0		IMC	ER+	2	high	high	high_high
309	Z61	0		0.00617284	0.00108932		0.0363108			0			0.00326797				0		0.262527		0.00762527	0.00653595	0			0.446986	0.0174292	0.0272331	0.00290487				0.0279593	0.00762527	0.0475672	0.0664488	0.0323166	0		0		IMC	ER+	2	low	high	low_high
310	Z62	0.000287522		0	0.0692927		0.0874066			0			0.00287522				0		0.1613		0	0.0143761	0			0.466647	0.0152386	0.0437033	0				0.00517539	0.0106383	0.0322024	0.0543416	0.0365152	0		0		IMC	ER+	2	low	high	low_high
311	Z64	0		0.0178883	0		0.0100349			0			0.0113438				0		0.243019		0.0004363	0.0148342	0			0.339878	0.0191972	0.0091623	0.0287958				0.065445	0.0026178	0.0859511	0.104276	0.0471204	0		0		IMC	ER+	2	low	low	low_low
312	Z67	0		0.0867888	0.00289296		0.0221794			0			0.00096432				0		0.271938		0.0347155	0.00675024	0			0.00289296	0.00289296	0.0183221	0.0877531				0.235294	0.00578592	0.0192864	0.117647	0.0838959	0		0		IMC	ER+	6	low	high	low_high
313	Z69	0		0.00117925	0.000393082		0.0184748			0			0.0153302				0		0.147799		0	0.0224057	0			0.0856918	0.448113	0.0208333	0.00117925				0.0149371	0.00511006	0.0896226	0.105739	0.0231918	0		0		IMC	ER+	0	low	low	low_low
314	Z70	0.000371195		0.00111359	0.00148478		0.0074239			0			0.00148478				0		0.475501		0	0.150334	0			0.0753526	0.0144766	0.013363	0.00185598				0.0211581	0.00296956	0.049369	0.133259	0.0504826	0		0		IMC	ER+	5	low	low	low_low
315	Z8	0		0.00275926	0.0429984		0.0335709			0			0.0165555				0		0.0434583		0.00160957	0.381237	0			0.0995631	0.0294321	0.0294321	0.0197747				0.0719706	0.0351805	0.0340308	0.0866866	0.0717406	0		0		IMC	ER+	5	high	high	high_high
316	Z9	0		0	0.0265358		0.181025			0			0.0105416				0		0.0670665		0	0.039622	0.000545256			0.36932	0.0281716	0.0314431	0.00290803				0.0143584	0.0178117	0.0903308	0.0705198	0.0498001	0		0		IMC	ER+	2	high	high	high_high
317	00-18339-2E			0	0		0.0301822	0.0196469	0	0		0.0105353	0.00626424	0.000854214			0.00113895	0.00768793					0.00711845	0.00370159		0.805809	0.0523918	0.00370159	0.00455581					0	0.0364465	0.0375854	0.00256264	0	4788	1	3822	cycIF	ER+	2	low	low	low_low
318	00-25691-4E			0	0		0.0408654	0.0291466	0.0147236	0.00345553		0.0117188	0.0249399	0.00540865			0	0.104868					0.00135216	0		0.265925	0.328425	0.0120192	0.0121695					0	0.0617488	0.111629	0.01247	1	4580	1	4035	cycIF	ER+	2	low	low	low_low
319	01-24001-1O			0.00386915	0		0.0175871	0.00809005	0.00281393	0		0.00949701	0.0133662	0.00175871			0.762926	0.0126627					0.000351741	0		0.00105522	0.00738656	0.00984875	0.0193458					0.00246219	0.0172353	0.116778	0.0105522	1	1344	1	286	cycIF	ER+	6	high	low	high_low
320	01-5730-4A			0.00135034	0		0.0387097	0.00900225	0.000450113	0.0012003		0.0297074	0.0817704	0.0177044			0	0.0637659					0.0024006	0.000300075		0.00390098	0.474719	0.0130533	0.0268567					0.0096024	0.0108027	0.248912	0.00450113	1	2315	1	475	cycIF	ER+	0	high	low	high_low
321	02-7281-5E			0.00331675	0		0.104478	0.102819	0	0		0.00165837	0.0232172	0.00165837			0.00829187	0.0232172					0.180763	0		0	0.300166	0.00497512	0.0165837					0.00165837	0.13267	0.174129	0.0248756	1	763	1	20	cycIF	ER+	0	high	high	high_high
322	03-12457-2O			0	0		0.00489396	0.00326264	0.0146819	0		0.00163132	0.163132	0			0.00326264	0.270799					0.0195759	0		0.0978793	0.0309951	0.00652529	0.0130506					0.00326264	0.125612	0.233279	0.0130506	1	1100	1	27	cycIF	ER+	1	high	low	high_low
323	03-16197-1F			0	0		0.00273973	0.000684932	0.000684932	0.00273973		0.00205479	0.00273973	0			0.00410959	0					0.059589	0		0.665068	0.219178	0	0.0136986					0	0.0164384	0.010274	0.00273973	0	6161	1	5462	cycIF	ER+	2	low	low	low_low
324	03-2396-3C			0.00104749	0		0.0296788	0.0146648	0.000698324	0		0.015014	0.0450419	0.000349162			0	0.00523743					0.0219972	0.00139665		0.165154	0.388617	0.0139665	0.0715782					0.00384078	0.101955	0.13757	0.0118715	0	5426	1	4699	cycIF	ER+	0	high	low	high_low
325	05-15168-7B			0	0		0.0861094	0.0710245	0.00125707	0.000628536		0.0150849	0.00565682	0.00691389			0	0.0100566					0.00188561	0.000628536		0.744186	0.0150849	0.00439975	0.0219987					0.00251414	0.00817096	0.0747957	0.0157134	0	5449	1	5449	cycIF	ER+	2	high	high	high_high
326	90-13787-A			0.00389105	0.00570687		0.235019	0.201556	0.00155642	0.000518807		0.033463	0.0814527	0			0.00103761	0.00129702					0.0171206	0.000259403		0.0246433	0.0544747	0.0230869	0.0770428					0	0.123995	0.347601	0.00129702	1	8786	0	8786	cycIF	ER+	1	low	high	low_high
327	90-21775-1C			0.000361925	0.00108578		0.0392689	0.0258777	0.058089	0.0164676		0.0133912	0.00470503	0.60532			0.000361925	0.100434					0.0101339	0.00217155		0.00470503	0.0779949	0.00180963	0.0168295					0.000904814	0.00434311	0.0184582	0.0365545	0	10798	0	10798	cycIF	ER+	0	low	low	low_low
328	91-14419-FSC			0	0		0.021978	0.021978	0.010989	0		0	0.10989	0			0	0					0	0.021978		0	0	0.032967	0.043956					0.010989	0.626374	0.120879	0	1	6131	0	6131	cycIF	ER+	1	high	low	high_low
329	91-19553-2A			0	0.000254356		0.0170418	0.0160244	0.000127178	0.000127178		0.00101742	0.0192039	0.000127178			0.000381534	0.00674043					0.0034338	0		0.526262	0.310441	0.011446	0.00394252					0.00699479	0.022892	0.0581203	0.0124634	1	5165	0	5165	cycIF	ER+	2	high	low	high_low
330	91-21790-2D			0	0		0.0603521	0.04247	0.00670578	0.000279408		0.0178821	0.03772	0.000279408			0.000279408	0.000558815					0.134116	0		0.375803	0.0949986	0.021235	0.00530875					0	0.0477787	0.20732	0.0072646	1	4176	0	4176	cycIF	ER+	2	low	low	low_low
331	92-28299-1B			0.00436258	0.0392632		0.0780417	0.0695589	0.00266602	0.000242365		0.00848279	0.0395056	0.00290839			0.00193892	0.00751333					0.0070286	0.000969462		0.176927	0.159719	0.0336888	0.109549					0.000242365	0.0753757	0.247213	0.0128454	1	8683	0	8683	cycIF	ER+	2	low	high	low_high
332	93-21557-1A			0.00107253	0.0347232		0.291862	0.204317	0.00442419	0.000804397		0.0875452	0.00764178	0			0.00402199	0.000804397					0.0277517	0.000268132		0.326183	0.0276176	0.0423649	0.0203781					0	0.0565759	0.153104	0.000402199	1	6761	0	6761	cycIF	ER+	2	low	high	low_high
333	93-24333-1B			0.00604514	0.00819452		0.453117	0.236163	0.00241805	0.00658248		0.216953	0.0184041	0			0.000268673	0					0.00241805	0.000134336		0.0433907	0.16389	0.0212251	0.0150457					0.000268673	0.057093	0.19949	0.00201505	1	5255	0	5255	cycIF	ER+	0	low	high	low_high
334	93-9531-1A			0	0		0.0516034	0	0.00258017	0.000368596		0.0516034	0.0269075	0.000368596			0.00921489	0.00589753					0.0316992	0.00110579		0.156285	0.542573	0.0103207	0.0114265					0	0.0453373	0.0998894	0.00442315	0	9033	0	9033	cycIF	ER+	0	low	low	low_low
335	94-2575-1B			0	0		0.0133333	0	0	0		0.0133333	0.106667	0			0.00666667	0					0	0		0	0.00666667	0	0					0	0.646667	0.213333	0.00666667	1	6952	0	6952	cycIF	ER+	1	low	low	low_low
336	94-3557-A			0	0		0.0127029	0.00776288	0.00141143	0.000705716		0.00494001	0.0134086	0.0211715			0	0.0868031					0	0.000705716		0.0042343	0.44319	0.0042343	0.00282287					0	0.0176429	0.390967	0	0	8022	0	8022	cycIF	ER+	0	low	low	low_low
337	94-6524-1F			0.00777688	0.00147493		0.437249	0.368061	0.0139448	0.000402253		0.0691874	0.0387503	0			0.000268168	0.00683829					0.00294985	0		0.0335211	0.127514	0.0659694	0.00429069					0.00174309	0.110619	0.132743	0.0139448	0	7415	0	7415	cycIF	ER+	0	high	high	high_high
338	94-7523-1B			0	0		0.0337669	0.028014	0.00325163	0.000562781		0.00575288	0.0387069	0			0	0.00131316					0.00162581	0.000187594		0.424525	0.206353	0.0464607	0.000375188					0.00050025	0.0734117	0.163894	0.00506503	0	3831	0	3831	cycIF	ER+	2	low	low	low_low
339	96-14307-G			0.00966184	0.00594575		0.0862133	0.0542549	0.0315868	0.00557414		0.0319584	0.0263842	0.000743218			0.000743218	0.0327016					0.0252694	0		0.439985	0.0338164	0.00780379	0.0189521					0.00111483	0.0955035	0.158677	0.0193237	0	8342	0	8342	cycIF	ER+	2	low	high	low_high
340	96-17407-C			0	0		0.0756857	0.0567127	0.00123737	0.00371211		0.018973	0.0989895	0.000206228			0.000206228	0.00763044					0	0		0.0866158	0.400289	0.0113425	0.0365024					0.00268097	0.0717674	0.150959	0.0521757	0	8604	0	8604	cycIF	ER+	0	high	low	high_low
341	97-19088-2K			0	0		0.055355	0.04284	0.000481348	0.000240674		0.012515	0.0794224	0.00505415			0	0.0356197					0.00120337	0.000240674		0.033935	0.617088	0.00794224	0.0137184					0.000481348	0.0180505	0.127557	0.00361011	1	793	1	173	cycIF	ER+	0	low	low	low_low
342	97-8115-B			0.00821918	0		0.00164384	0.00109589	0.0416438	0.00767123		0.000547945	0.0542466	0			0.000547945	0					0.00273973	0		0.45589	0.206027	0.0312329	0.0449315					0	0.100274	0.0317808	0.0131507	1	1547	1	148	cycIF	ER+	2	low	low	low_low
343	98-10384-2E			0.00705996	0		0.0182785	0.0106383	0.00531915	0.000386847		0.00764023	0.0168279	0.330271			0	0.0317215					0.010735	0		0.226596	0.0535783	0.00203095	0.00744681					0.000773694	0.00183752	0.275629	0.0115087	1	2796	1	1135	cycIF	ER+	2	low	low	low_low
344	98-22711-1F			0	0.000172444		0.0370754	0.0184515	0.0039662	0.0012071		0.0186239	0.181755	0.00362131			0	0.0662183					0	0.000517331		0.0506984	0.348681	0.0348336	0.00206932					0.000517331	0.0332816	0.224177	0.0112088	1	3456	1	1310	cycIF	ER+	0	low	low	low_low
345	98-9915-4O/N			0	0.0461414		0.255491	0.231715	0.0501713	0		0.0237759	0.0616563	0			0	0.00282087					0	0		0.00302237	0.0169252	0.0290147	0.00745517					0.00161193	0.129357	0.327221	0.0691114	1	1124	1	384	cycIF	ER+	1	low	high	low_high
346	S99-18421-D			0	0.00446429		0.120536	0.09375	0.00334821	0.00111607		0.0267857	0.100446	0			0.00223214	0.0279018					0	0		0.00446429	0.427455	0.015625	0.0200893					0	0.0825893	0.179688	0.0100446	1	2974	1	1446	cycIF	ER+	0	low	high	low_high

## Sheet: results_occupancy_AUC_OccCancer
	celltype	AUC
1_CD20 B cell_Isolated	CD20 B cell_Isolated	0.19515
100_CD20 B cell_Isolated	CD20 B cell_Isolated	0.407329
107_CD20 B cell_Isolated	CD20 B cell_Isolated	0.0761197
108_CD20 B cell_Isolated	CD20 B cell_Isolated	0.217367
11_CD20 B cell_Isolated	CD20 B cell_Isolated	0.452229
115_CD20 B cell_Isolated	CD20 B cell_Isolated	0.207546
116_CD20 B cell_Isolated	CD20 B cell_Isolated	0.289292
12_CD20 B cell_Isolated	CD20 B cell_Isolated	0.308874
121_CD20 B cell_Isolated	CD20 B cell_Isolated	0.522222
125_CD20 B cell_Isolated	CD20 B cell_Isolated	0.292039
133_CD20 B cell_Isolated	CD20 B cell_Isolated	0.102913
134_CD20 B cell_Isolated	CD20 B cell_Isolated	0.31422
136_CD20 B cell_Isolated	CD20 B cell_Isolated	0.466003
137_CD20 B cell_Isolated	CD20 B cell_Isolated	0.346081
144_CD20 B cell_Isolated	CD20 B cell_Isolated	0.493317
145_CD20 B cell_Isolated	CD20 B cell_Isolated	0.40254
148_CD20 B cell_Isolated	CD20 B cell_Isolated	0.375829
151_CD20 B cell_Isolated	CD20 B cell_Isolated	0.322202
155_CD20 B cell_Isolated	CD20 B cell_Isolated	0.367236
159_CD20 B cell_Isolated	CD20 B cell_Isolated	0.153054
168_CD20 B cell_Isolated	CD20 B cell_Isolated	0.208764
178_CD20 B cell_Isolated	CD20 B cell_Isolated	0.0747993
179_CD20 B cell_Isolated	CD20 B cell_Isolated	0.304459
184_CD20 B cell_Isolated	CD20 B cell_Isolated	0.531712
186_CD20 B cell_Isolated	CD20 B cell_Isolated	0.487
192_CD20 B cell_Isolated	CD20 B cell_Isolated
193_CD20 B cell_Isolated	CD20 B cell_Isolated	0.231883
198_CD20 B cell_Isolated	CD20 B cell_Isolated	0.600419
2_CD20 B cell_Isolated	CD20 B cell_Isolated	0.123994
21_CD20 B cell_Isolated	CD20 B cell_Isolated	0.313826
217_CD20 B cell_Isolated	CD20 B cell_Isolated	0.304375
222_CD20 B cell_Isolated	CD20 B cell_Isolated	0.193009
224_CD20 B cell_Isolated	CD20 B cell_Isolated	0.398981
227_CD20 B cell_Isolated	CD20 B cell_Isolated	0.250661
245_CD20 B cell_Isolated	CD20 B cell_Isolated	0.181747
259_CD20 B cell_Isolated	CD20 B cell_Isolated	0.207544
276_CD20 B cell_Isolated	CD20 B cell_Isolated	0.289155
33_CD20 B cell_Isolated	CD20 B cell_Isolated	0.376769
40_CD20 B cell_Isolated	CD20 B cell_Isolated	0.390625
43_CD20 B cell_Isolated	CD20 B cell_Isolated	0.412013
46_CD20 B cell_Isolated	CD20 B cell_Isolated	0.214811
56_CD20 B cell_Isolated	CD20 B cell_Isolated	0.169791
57_CD20 B cell_Isolated	CD20 B cell_Isolated
58_CD20 B cell_Isolated	CD20 B cell_Isolated	0.339984
64_CD20 B cell_Isolated	CD20 B cell_Isolated	0.543422
67_CD20 B cell_Isolated	CD20 B cell_Isolated	0.459516
70_CD20 B cell_Isolated	CD20 B cell_Isolated	0.393645
73_CD20 B cell_Isolated	CD20 B cell_Isolated	0.211035
77_CD20 B cell_Isolated	CD20 B cell_Isolated	0.461516
82_CD20 B cell_Isolated	CD20 B cell_Isolated	0.388862
83_CD20 B cell_Isolated	CD20 B cell_Isolated	0.340456
84_CD20 B cell_Isolated	CD20 B cell_Isolated	0.596792
90-13787-A_CD20 B cell_Isolated	CD20 B cell_Isolated	0.00801328
92-10570-2E_CD20 B cell_Isolated	CD20 B cell_Isolated	0.00670317
92-16604-B_CD20 B cell_Isolated	CD20 B cell_Isolated	0.0189315
92-20731-A_CD20 B cell_Isolated	CD20 B cell_Isolated	0.0622579
92-28299-1B_CD20 B cell_Isolated	CD20 B cell_Isolated	0.0365487
93-15874-A_CD20 B cell_Isolated	CD20 B cell_Isolated	0.0111388
96-14307-G_CD20 B cell_Isolated	CD20 B cell_Isolated	0.0563628
97-15244-1H_CD20 B cell_Isolated	CD20 B cell_Isolated	0.0120547
98-9915-4O/N_CD20 B cell_Isolated	CD20 B cell_Isolated	0.0503438
99-3530-2D_CD20 B cell_Isolated	CD20 B cell_Isolated	0.0619871
JP-TMA2-1_scene03_CD20 B cell_Isolated	CD20 B cell_Isolated	0.00434288
JP-TMA2-1_scene07_CD20 B cell_Isolated	CD20 B cell_Isolated	0.0143675
JP-TMA2-1_scene11_CD20 B cell_Isolated	CD20 B cell_Isolated	0.00500914
JP-TMA2-1_scene15_CD20 B cell_Isolated	CD20 B cell_Isolated	0.290489
JP-TMA2-1_scene17_CD20 B cell_Isolated	CD20 B cell_Isolated	0.0186269
JP-TMA2-1_scene19_CD20 B cell_Isolated	CD20 B cell_Isolated	0.00622131
JP-TMA2-1_scene22_CD20 B cell_Isolated	CD20 B cell_Isolated	0.0344358
JP-TMA2-1_scene29_CD20 B cell_Isolated	CD20 B cell_Isolated	0.014403
JP-TMA2-1_scene31_CD20 B cell_Isolated	CD20 B cell_Isolated	0.016912
JP-TMA2-1_scene32_CD20 B cell_Isolated	CD20 B cell_Isolated	0.0309612
JP-TMA2-1_scene34_CD20 B cell_Isolated	CD20 B cell_Isolated	0.0638636
JP-TMA2-1_scene35_CD20 B cell_Isolated	CD20 B cell_Isolated	0.121317
JP-TMA2-1_scene36_CD20 B cell_Isolated	CD20 B cell_Isolated	0.0135997
JP-TMA2-1_scene37_CD20 B cell_Isolated	CD20 B cell_Isolated	0.0259946
JP-TMA2-1_scene39_CD20 B cell_Isolated	CD20 B cell_Isolated	0.122714
JP-TMA2-1_scene40_CD20 B cell_Isolated	CD20 B cell_Isolated	0.0267565
JP-TMA2-1_scene41_CD20 B cell_Isolated	CD20 B cell_Isolated	0.0181385
M1_CD20 B cell_Isolated	CD20 B cell_Isolated	0.696927
M10_CD20 B cell_Isolated	CD20 B cell_Isolated	0.185281
M11_CD20 B cell_Isolated	CD20 B cell_Isolated	0.0710245
M12_CD20 B cell_Isolated	CD20 B cell_Isolated	0.554661
M13_CD20 B cell_Isolated	CD20 B cell_Isolated	0.260946
M17_CD20 B cell_Isolated	CD20 B cell_Isolated	0.600061
M2_CD20 B cell_Isolated	CD20 B cell_Isolated	0.563227
M20_CD20 B cell_Isolated	CD20 B cell_Isolated	0.213073
M23_CD20 B cell_Isolated	CD20 B cell_Isolated	0.210029
M28_CD20 B cell_Isolated	CD20 B cell_Isolated	0.393121
M3_CD20 B cell_Isolated	CD20 B cell_Isolated	0.651605
M30_CD20 B cell_Isolated	CD20 B cell_Isolated	0.610738
M32_CD20 B cell_Isolated	CD20 B cell_Isolated	0.236834
M35_CD20 B cell_Isolated	CD20 B cell_Isolated	0.529809
M36_CD20 B cell_Isolated	CD20 B cell_Isolated	0.0882353
M37_CD20 B cell_Isolated	CD20 B cell_Isolated	0.44012
M39_CD20 B cell_Isolated	CD20 B cell_Isolated	0.387003
M4_CD20 B cell_Isolated	CD20 B cell_Isolated	0.59213
M40_CD20 B cell_Isolated	CD20 B cell_Isolated	0.680628
M41_CD20 B cell_Isolated	CD20 B cell_Isolated	0.412944
M5_CD20 B cell_Isolated	CD20 B cell_Isolated	0.534741
M6_CD20 B cell_Isolated	CD20 B cell_Isolated	0.163807
M9_CD20 B cell_Isolated	CD20 B cell_Isolated	0.465265
NB-05-12002_CD20 B cell_Isolated	CD20 B cell_Isolated	0.10183
Z12_CD20 B cell_Isolated	CD20 B cell_Isolated	0.556739
Z13_CD20 B cell_Isolated	CD20 B cell_Isolated	0.278099
Z19_CD20 B cell_Isolated	CD20 B cell_Isolated	0.439889
Z21_CD20 B cell_Isolated	CD20 B cell_Isolated	0.196409
Z22_CD20 B cell_Isolated	CD20 B cell_Isolated	0.303378
Z25_CD20 B cell_Isolated	CD20 B cell_Isolated	0.533282
Z27_CD20 B cell_Isolated	CD20 B cell_Isolated	0.412593
Z28_CD20 B cell_Isolated	CD20 B cell_Isolated	0.547102
Z30_CD20 B cell_Isolated	CD20 B cell_Isolated	0.360479
Z31_CD20 B cell_Isolated	CD20 B cell_Isolated	0.404587
Z33_CD20 B cell_Isolated	CD20 B cell_Isolated	0.5419
Z35_CD20 B cell_Isolated	CD20 B cell_Isolated	0.491918
Z40_CD20 B cell_Isolated	CD20 B cell_Isolated	0.477632
Z47_CD20 B cell_Isolated	CD20 B cell_Isolated	0.367601
Z48_CD20 B cell_Isolated	CD20 B cell_Isolated	0.518571
Z49_CD20 B cell_Isolated	CD20 B cell_Isolated	0.363178
Z51_CD20 B cell_Isolated	CD20 B cell_Isolated	0.367082
Z52_CD20 B cell_Isolated	CD20 B cell_Isolated	0.668766
Z55_CD20 B cell_Isolated	CD20 B cell_Isolated	0.541508
Z56_CD20 B cell_Isolated	CD20 B cell_Isolated	0.313398
Z57_CD20 B cell_Isolated	CD20 B cell_Isolated	0.541891
Z59_CD20 B cell_Isolated	CD20 B cell_Isolated	0.5399
Z6_CD20 B cell_Isolated	CD20 B cell_Isolated	0.605838
Z60_CD20 B cell_Isolated	CD20 B cell_Isolated	0.545256
Z72_CD20 B cell_Isolated	CD20 B cell_Isolated	0.623376
Z8_CD20 B cell_Isolated	CD20 B cell_Isolated	0.565388
Z9_CD20 B cell_Isolated	CD20 B cell_Isolated	0.438094
01-16333-3D_CD20 B cell_Clustered	CD20 B cell_Clustered	0.0144854
01-22975-1E_CD20 B cell_Clustered	CD20 B cell_Clustered	0.0467515
02-9184-3G_CD20 B cell_Clustered	CD20 B cell_Clustered	0.0112667
11_CD20 B cell_Clustered	CD20 B cell_Clustered	0.269446
116_CD20 B cell_Clustered	CD20 B cell_Clustered	0.211552
134_CD20 B cell_Clustered	CD20 B cell_Clustered	0.112887
137_CD20 B cell_Clustered	CD20 B cell_Clustered	0.203893
144_CD20 B cell_Clustered	CD20 B cell_Clustered	0.469019
148_CD20 B cell_Clustered	CD20 B cell_Clustered	0.314557
15_CD20 B cell_Clustered	CD20 B cell_Clustered	0.18449
155_CD20 B cell_Clustered	CD20 B cell_Clustered	0.34833
179_CD20 B cell_Clustered	CD20 B cell_Clustered	0.16047
183_CD20 B cell_Clustered	CD20 B cell_Clustered	0.115805
184_CD20 B cell_Clustered	CD20 B cell_Clustered	0.531796
186_CD20 B cell_Clustered	CD20 B cell_Clustered	0.236353
224_CD20 B cell_Clustered	CD20 B cell_Clustered	0.36469
33_CD20 B cell_Clustered	CD20 B cell_Clustered	0.127477
43_CD20 B cell_Clustered	CD20 B cell_Clustered	0.116804
64_CD20 B cell_Clustered	CD20 B cell_Clustered	0.218659
67_CD20 B cell_Clustered	CD20 B cell_Clustered	0.141525
75_CD20 B cell_Clustered	CD20 B cell_Clustered	0.488744
82_CD20 B cell_Clustered	CD20 B cell_Clustered	0.147022
83_CD20 B cell_Clustered	CD20 B cell_Clustered	0.402887
90-8392-1A_CD20 B cell_Clustered	CD20 B cell_Clustered	0.00407256
92-16604-B_CD20 B cell_Clustered	CD20 B cell_Clustered	0.0086285
92-20731-A_CD20 B cell_Clustered	CD20 B cell_Clustered	0.0130058
92-28299-1B_CD20 B cell_Clustered	CD20 B cell_Clustered	0.0181871
93-21557-1A_CD20 B cell_Clustered	CD20 B cell_Clustered	0.00788328
93-24333-1B_CD20 B cell_Clustered	CD20 B cell_Clustered	0.0126519
94-6524-1F_CD20 B cell_Clustered	CD20 B cell_Clustered	0.00834965
97-15244-1H_CD20 B cell_Clustered	CD20 B cell_Clustered	0.0265792
98-9915-4O/N_CD20 B cell_Clustered	CD20 B cell_Clustered	0.0427813
99-3530-2D_CD20 B cell_Clustered	CD20 B cell_Clustered	0.0820348
Apr-64_CD20 B cell_Clustered	CD20 B cell_Clustered	0.00639906
JP-TMA2-1_scene07_CD20 B cell_Clustered	CD20 B cell_Clustered	0.0146389
JP-TMA2-1_scene11_CD20 B cell_Clustered	CD20 B cell_Clustered	0.00500914
JP-TMA2-1_scene15_CD20 B cell_Clustered	CD20 B cell_Clustered	0.129289
JP-TMA2-1_scene17_CD20 B cell_Clustered	CD20 B cell_Clustered	0.0128587
JP-TMA2-1_scene21_CD20 B cell_Clustered	CD20 B cell_Clustered	0.0312166
JP-TMA2-1_scene22_CD20 B cell_Clustered	CD20 B cell_Clustered	0.00886972
JP-TMA2-1_scene28_CD20 B cell_Clustered	CD20 B cell_Clustered	0.0462656
JP-TMA2-1_scene31_CD20 B cell_Clustered	CD20 B cell_Clustered	0.00718114
JP-TMA2-1_scene34_CD20 B cell_Clustered	CD20 B cell_Clustered	0.0631299
JP-TMA2-1_scene35_CD20 B cell_Clustered	CD20 B cell_Clustered	0.0598782
JP-TMA2-1_scene37_CD20 B cell_Clustered	CD20 B cell_Clustered	0.0294237
JP-TMA2-1_scene39_CD20 B cell_Clustered	CD20 B cell_Clustered	0.253267
M1_CD20 B cell_Clustered	CD20 B cell_Clustered	0.388274
M12_CD20 B cell_Clustered	CD20 B cell_Clustered	0.329104
M13_CD20 B cell_Clustered	CD20 B cell_Clustered	0.423509
M16_CD20 B cell_Clustered	CD20 B cell_Clustered	0.18143
M17_CD20 B cell_Clustered	CD20 B cell_Clustered	0.672019
M2_CD20 B cell_Clustered	CD20 B cell_Clustered	0.410933
M28_CD20 B cell_Clustered	CD20 B cell_Clustered	0.732589
M3_CD20 B cell_Clustered	CD20 B cell_Clustered	0.608094
M30_CD20 B cell_Clustered	CD20 B cell_Clustered	0.94118
M32_CD20 B cell_Clustered	CD20 B cell_Clustered	0.146443
M35_CD20 B cell_Clustered	CD20 B cell_Clustered	0.68626
M37_CD20 B cell_Clustered	CD20 B cell_Clustered	0.364396
M4_CD20 B cell_Clustered	CD20 B cell_Clustered	0.47137
M40_CD20 B cell_Clustered	CD20 B cell_Clustered	0.407387
M41_CD20 B cell_Clustered	CD20 B cell_Clustered	0.0774916
M5_CD20 B cell_Clustered	CD20 B cell_Clustered	0.68626
M6_CD20 B cell_Clustered	CD20 B cell_Clustered	0.18143
M9_CD20 B cell_Clustered	CD20 B cell_Clustered	0.175598
Z19_CD20 B cell_Clustered	CD20 B cell_Clustered	0.438082
Z22_CD20 B cell_Clustered	CD20 B cell_Clustered	0.428121
Z25_CD20 B cell_Clustered	CD20 B cell_Clustered	0.447849
Z27_CD20 B cell_Clustered	CD20 B cell_Clustered	0.441119
Z28_CD20 B cell_Clustered	CD20 B cell_Clustered	0.699978
Z33_CD20 B cell_Clustered	CD20 B cell_Clustered	0.684628
Z35_CD20 B cell_Clustered	CD20 B cell_Clustered	0.122756
Z47_CD20 B cell_Clustered	CD20 B cell_Clustered	0.38896
Z48_CD20 B cell_Clustered	CD20 B cell_Clustered	0.51028
Z52_CD20 B cell_Clustered	CD20 B cell_Clustered	0.624263
Z56_CD20 B cell_Clustered	CD20 B cell_Clustered	0.288062
Z57_CD20 B cell_Clustered	CD20 B cell_Clustered	0.366103
Z59_CD20 B cell_Clustered	CD20 B cell_Clustered	0.510922
Z60_CD20 B cell_Clustered	CD20 B cell_Clustered	0.453129
Z66_CD20 B cell_Clustered	CD20 B cell_Clustered	0.229612
Z72_CD20 B cell_Clustered	CD20 B cell_Clustered	0.387742
Z8_CD20 B cell_Clustered	CD20 B cell_Clustered	0.457357
Z9_CD20 B cell_Clustered	CD20 B cell_Clustered	0.500429
01-16333-3D_CD20 B cell_All	CD20 B cell_All	0.0144854
01-22975-1E_CD20 B cell_All	CD20 B cell_All	0.0467515
02-9184-3G_CD20 B cell_All	CD20 B cell_All	0.0112667
1_CD20 B cell_All	CD20 B cell_All	0.19515
100_CD20 B cell_All	CD20 B cell_All	0.407329
107_CD20 B cell_All	CD20 B cell_All	0.0761197
108_CD20 B cell_All	CD20 B cell_All	0.217367
11_CD20 B cell_All	CD20 B cell_All	0.360837
115_CD20 B cell_All	CD20 B cell_All	0.207546
116_CD20 B cell_All	CD20 B cell_All	0.250422
12_CD20 B cell_All	CD20 B cell_All	0.308874
121_CD20 B cell_All	CD20 B cell_All	0.522222
125_CD20 B cell_All	CD20 B cell_All	0.292039
133_CD20 B cell_All	CD20 B cell_All	0.102913
134_CD20 B cell_All	CD20 B cell_All	0.213553
136_CD20 B cell_All	CD20 B cell_All	0.466003
137_CD20 B cell_All	CD20 B cell_All	0.274987
144_CD20 B cell_All	CD20 B cell_All	0.481168
145_CD20 B cell_All	CD20 B cell_All	0.40254
148_CD20 B cell_All	CD20 B cell_All	0.345193
15_CD20 B cell_All	CD20 B cell_All	0.18449
151_CD20 B cell_All	CD20 B cell_All	0.322202
155_CD20 B cell_All	CD20 B cell_All	0.357783
159_CD20 B cell_All	CD20 B cell_All	0.153054
168_CD20 B cell_All	CD20 B cell_All	0.208764
178_CD20 B cell_All	CD20 B cell_All	0.0747993
179_CD20 B cell_All	CD20 B cell_All	0.232465
183_CD20 B cell_All	CD20 B cell_All	0.115805
184_CD20 B cell_All	CD20 B cell_All	0.531754
186_CD20 B cell_All	CD20 B cell_All	0.375188
192_CD20 B cell_All	CD20 B cell_All
193_CD20 B cell_All	CD20 B cell_All	0.231883
198_CD20 B cell_All	CD20 B cell_All	0.600419
2_CD20 B cell_All	CD20 B cell_All	0.123994
21_CD20 B cell_All	CD20 B cell_All	0.313826
217_CD20 B cell_All	CD20 B cell_All	0.304375
222_CD20 B cell_All	CD20 B cell_All	0.193009
224_CD20 B cell_All	CD20 B cell_All	0.381835
227_CD20 B cell_All	CD20 B cell_All	0.250661
245_CD20 B cell_All	CD20 B cell_All	0.181747
259_CD20 B cell_All	CD20 B cell_All	0.207544
276_CD20 B cell_All	CD20 B cell_All	0.289155
33_CD20 B cell_All	CD20 B cell_All	0.252123
40_CD20 B cell_All	CD20 B cell_All	0.390625
43_CD20 B cell_All	CD20 B cell_All	0.264409
46_CD20 B cell_All	CD20 B cell_All	0.214811
56_CD20 B cell_All	CD20 B cell_All	0.169791
57_CD20 B cell_All	CD20 B cell_All
58_CD20 B cell_All	CD20 B cell_All	0.339984
64_CD20 B cell_All	CD20 B cell_All	0.381041
67_CD20 B cell_All	CD20 B cell_All	0.30052
70_CD20 B cell_All	CD20 B cell_All	0.393645
73_CD20 B cell_All	CD20 B cell_All	0.211035
75_CD20 B cell_All	CD20 B cell_All	0.488744
77_CD20 B cell_All	CD20 B cell_All	0.461516
82_CD20 B cell_All	CD20 B cell_All	0.267942
83_CD20 B cell_All	CD20 B cell_All	0.371671
84_CD20 B cell_All	CD20 B cell_All	0.596792
90-13787-A_CD20 B cell_All	CD20 B cell_All	0.00801328
90-8392-1A_CD20 B cell_All	CD20 B cell_All	0.00407256
92-10570-2E_CD20 B cell_All	CD20 B cell_All	0.00670317
92-16604-B_CD20 B cell_All	CD20 B cell_All	0.01378
92-20731-A_CD20 B cell_All	CD20 B cell_All	0.0463439
92-28299-1B_CD20 B cell_All	CD20 B cell_All	0.0273679
93-15874-A_CD20 B cell_All	CD20 B cell_All	0.0111388
93-21557-1A_CD20 B cell_All	CD20 B cell_All	0.00788328
93-24333-1B_CD20 B cell_All	CD20 B cell_All	0.0126519
94-6524-1F_CD20 B cell_All	CD20 B cell_All	0.00834965
96-14307-G_CD20 B cell_All	CD20 B cell_All	0.0563628
97-15244-1H_CD20 B cell_All	CD20 B cell_All	0.019317
98-9915-4O/N_CD20 B cell_All	CD20 B cell_All	0.0465625
99-3530-2D_CD20 B cell_All	CD20 B cell_All	0.0720109
Apr-64_CD20 B cell_All	CD20 B cell_All	0.00639906
JP-TMA2-1_scene03_CD20 B cell_All	CD20 B cell_All	0.00434288
JP-TMA2-1_scene07_CD20 B cell_All	CD20 B cell_All	0.0145032
JP-TMA2-1_scene11_CD20 B cell_All	CD20 B cell_All	0.00500914
JP-TMA2-1_scene15_CD20 B cell_All	CD20 B cell_All	0.209889
JP-TMA2-1_scene17_CD20 B cell_All	CD20 B cell_All	0.0157428
JP-TMA2-1_scene19_CD20 B cell_All	CD20 B cell_All	0.00622131
JP-TMA2-1_scene21_CD20 B cell_All	CD20 B cell_All	0.0312166
JP-TMA2-1_scene22_CD20 B cell_All	CD20 B cell_All	0.0216528
JP-TMA2-1_scene28_CD20 B cell_All	CD20 B cell_All	0.0462656
JP-TMA2-1_scene29_CD20 B cell_All	CD20 B cell_All	0.014403
JP-TMA2-1_scene31_CD20 B cell_All	CD20 B cell_All	0.0120466
JP-TMA2-1_scene32_CD20 B cell_All	CD20 B cell_All	0.0309612
JP-TMA2-1_scene34_CD20 B cell_All	CD20 B cell_All	0.0634968
JP-TMA2-1_scene35_CD20 B cell_All	CD20 B cell_All	0.0905976
JP-TMA2-1_scene36_CD20 B cell_All	CD20 B cell_All	0.0135997
JP-TMA2-1_scene37_CD20 B cell_All	CD20 B cell_All	0.0277092
JP-TMA2-1_scene39_CD20 B cell_All	CD20 B cell_All	0.187991
JP-TMA2-1_scene40_CD20 B cell_All	CD20 B cell_All	0.0267565
JP-TMA2-1_scene41_CD20 B cell_All	CD20 B cell_All	0.0181385
M1_CD20 B cell_All	CD20 B cell_All	0.542601
M10_CD20 B cell_All	CD20 B cell_All	0.185281
M11_CD20 B cell_All	CD20 B cell_All	0.0710245
M12_CD20 B cell_All	CD20 B cell_All	0.441882
M13_CD20 B cell_All	CD20 B cell_All	0.342227
M16_CD20 B cell_All	CD20 B cell_All	0.18143
M17_CD20 B cell_All	CD20 B cell_All	0.63604
M2_CD20 B cell_All	CD20 B cell_All	0.48708
M20_CD20 B cell_All	CD20 B cell_All	0.213073
M23_CD20 B cell_All	CD20 B cell_All	0.210029
M28_CD20 B cell_All	CD20 B cell_All	0.562855
M3_CD20 B cell_All	CD20 B cell_All	0.62985
M30_CD20 B cell_All	CD20 B cell_All	0.775959
M32_CD20 B cell_All	CD20 B cell_All	0.191639
M35_CD20 B cell_All	CD20 B cell_All	0.608035
M36_CD20 B cell_All	CD20 B cell_All	0.0882353
M37_CD20 B cell_All	CD20 B cell_All	0.402258
M39_CD20 B cell_All	CD20 B cell_All	0.387003
M4_CD20 B cell_All	CD20 B cell_All	0.53175
M40_CD20 B cell_All	CD20 B cell_All	0.544008
M41_CD20 B cell_All	CD20 B cell_All	0.245218
M5_CD20 B cell_All	CD20 B cell_All	0.610501
M6_CD20 B cell_All	CD20 B cell_All	0.172619
M9_CD20 B cell_All	CD20 B cell_All	0.320431
NB-05-12002_CD20 B cell_All	CD20 B cell_All	0.10183
Z12_CD20 B cell_All	CD20 B cell_All	0.556739
Z13_CD20 B cell_All	CD20 B cell_All	0.278099
Z19_CD20 B cell_All	CD20 B cell_All	0.438986
Z21_CD20 B cell_All	CD20 B cell_All	0.196409
Z22_CD20 B cell_All	CD20 B cell_All	0.335949
Z25_CD20 B cell_All	CD20 B cell_All	0.505214
Z27_CD20 B cell_All	CD20 B cell_All	0.420421
Z28_CD20 B cell_All	CD20 B cell_All	0.613879
Z30_CD20 B cell_All	CD20 B cell_All	0.360479
Z31_CD20 B cell_All	CD20 B cell_All	0.404587
Z33_CD20 B cell_All	CD20 B cell_All	0.613264
Z35_CD20 B cell_All	CD20 B cell_All	0.489978
Z40_CD20 B cell_All	CD20 B cell_All	0.477632
Z47_CD20 B cell_All	CD20 B cell_All	0.371348
Z48_CD20 B cell_All	CD20 B cell_All	0.514426
Z49_CD20 B cell_All	CD20 B cell_All	0.363178
Z51_CD20 B cell_All	CD20 B cell_All	0.367082
Z52_CD20 B cell_All	CD20 B cell_All	0.646515
Z55_CD20 B cell_All	CD20 B cell_All	0.541508
Z56_CD20 B cell_All	CD20 B cell_All	0.30073
Z57_CD20 B cell_All	CD20 B cell_All	0.428566
Z59_CD20 B cell_All	CD20 B cell_All	0.523218
Z6_CD20 B cell_All	CD20 B cell_All	0.605838
Z60_CD20 B cell_All	CD20 B cell_All	0.499193
Z66_CD20 B cell_All	CD20 B cell_All	0.229612
Z72_CD20 B cell_All	CD20 B cell_All	0.525671
Z8_CD20 B cell_All	CD20 B cell_All	0.511372
Z9_CD20 B cell_All	CD20 B cell_All	0.451704
00-13520-8C_CD3 T cell_Isolated	CD3 T cell_Isolated	0.0646574
00-18339-2E_CD3 T cell_Isolated	CD3 T cell_Isolated	0.0113611
00-25691-4E_CD3 T cell_Isolated	CD3 T cell_Isolated	0.0375186
00-8939-2D_CD3 T cell_Isolated	CD3 T cell_Isolated	0.00696543
01-16333-3D_CD3 T cell_Isolated	CD3 T cell_Isolated	0.324763
01-20792-3H_CD3 T cell_Isolated	CD3 T cell_Isolated	0.0618371
01-22975-1E_CD3 T cell_Isolated	CD3 T cell_Isolated	0.39297
01-24001-1O_CD3 T cell_Isolated	CD3 T cell_Isolated	0.0139076
01-5730-4A_CD3 T cell_Isolated	CD3 T cell_Isolated	0.0385985
02-5218-4K_CD3 T cell_Isolated	CD3 T cell_Isolated	0.046206
02-9184-3G_CD3 T cell_Isolated	CD3 T cell_Isolated	0.415484
05-15168-7B_CD3 T cell_Isolated	CD3 T cell_Isolated	0.161696
1_CD3 T cell_Isolated	CD3 T cell_Isolated	0.507372
100_CD3 T cell_Isolated	CD3 T cell_Isolated	0.180221
106_CD3 T cell_Isolated	CD3 T cell_Isolated	0.530264
107_CD3 T cell_Isolated	CD3 T cell_Isolated	0.855695
11_CD3 T cell_Isolated	CD3 T cell_Isolated	0.718108
110_CD3 T cell_Isolated	CD3 T cell_Isolated	0.319635
115_CD3 T cell_Isolated	CD3 T cell_Isolated	0.649283
116_CD3 T cell_Isolated	CD3 T cell_Isolated	0.688532
12_CD3 T cell_Isolated	CD3 T cell_Isolated	0.58476
121_CD3 T cell_Isolated	CD3 T cell_Isolated	0.355556
125_CD3 T cell_Isolated	CD3 T cell_Isolated	0.296503
133_CD3 T cell_Isolated	CD3 T cell_Isolated	0.448407
134_CD3 T cell_Isolated	CD3 T cell_Isolated	0.551984
136_CD3 T cell_Isolated	CD3 T cell_Isolated	0.524815
137_CD3 T cell_Isolated	CD3 T cell_Isolated	0.613735
14_CD3 T cell_Isolated	CD3 T cell_Isolated	0.671005
144_CD3 T cell_Isolated	CD3 T cell_Isolated	0.66825
145_CD3 T cell_Isolated	CD3 T cell_Isolated	0.624724
148_CD3 T cell_Isolated	CD3 T cell_Isolated	0.651452
15_CD3 T cell_Isolated	CD3 T cell_Isolated	0.733531
151_CD3 T cell_Isolated	CD3 T cell_Isolated	0.756987
155_CD3 T cell_Isolated	CD3 T cell_Isolated	0.48559
157_CD3 T cell_Isolated	CD3 T cell_Isolated	0.121848
159_CD3 T cell_Isolated	CD3 T cell_Isolated	0.316654
160_CD3 T cell_Isolated	CD3 T cell_Isolated
161_CD3 T cell_Isolated	CD3 T cell_Isolated	0.525463
163_CD3 T cell_Isolated	CD3 T cell_Isolated	0.279345
165_CD3 T cell_Isolated	CD3 T cell_Isolated	0.608571
168_CD3 T cell_Isolated	CD3 T cell_Isolated	0.41638
178_CD3 T cell_Isolated	CD3 T cell_Isolated	0.0370363
179_CD3 T cell_Isolated	CD3 T cell_Isolated	0.725814
180_CD3 T cell_Isolated	CD3 T cell_Isolated	0.372026
183_CD3 T cell_Isolated	CD3 T cell_Isolated	0.115805
184_CD3 T cell_Isolated	CD3 T cell_Isolated	0.735235
186_CD3 T cell_Isolated	CD3 T cell_Isolated	0.798963
190_CD3 T cell_Isolated	CD3 T cell_Isolated	0.631469
191_CD3 T cell_Isolated	CD3 T cell_Isolated	0.594078
192_CD3 T cell_Isolated	CD3 T cell_Isolated
193_CD3 T cell_Isolated	CD3 T cell_Isolated	0.622447
196_CD3 T cell_Isolated	CD3 T cell_Isolated	0.386017
198_CD3 T cell_Isolated	CD3 T cell_Isolated	0.479216
2_CD3 T cell_Isolated	CD3 T cell_Isolated	0.390439
200_CD3 T cell_Isolated	CD3 T cell_Isolated	0.564025
201_CD3 T cell_Isolated	CD3 T cell_Isolated	0.479167
206_CD3 T cell_Isolated	CD3 T cell_Isolated	0.625093
21_CD3 T cell_Isolated	CD3 T cell_Isolated	0.544654
211_CD3 T cell_Isolated	CD3 T cell_Isolated	0.380622
216_CD3 T cell_Isolated	CD3 T cell_Isolated	0.584167
217_CD3 T cell_Isolated	CD3 T cell_Isolated	0.606428
222_CD3 T cell_Isolated	CD3 T cell_Isolated	0.38603
224_CD3 T cell_Isolated	CD3 T cell_Isolated	0.514322
227_CD3 T cell_Isolated	CD3 T cell_Isolated	0.270322
23_CD3 T cell_Isolated	CD3 T cell_Isolated	0.569754
230_CD3 T cell_Isolated	CD3 T cell_Isolated	0.592593
233_CD3 T cell_Isolated	CD3 T cell_Isolated	0.517899
237_CD3 T cell_Isolated	CD3 T cell_Isolated	0.186508
238_CD3 T cell_Isolated	CD3 T cell_Isolated	0.579694
242_CD3 T cell_Isolated	CD3 T cell_Isolated	0.562312
245_CD3 T cell_Isolated	CD3 T cell_Isolated	0.577486
252_CD3 T cell_Isolated	CD3 T cell_Isolated	0.250156
257_CD3 T cell_Isolated	CD3 T cell_Isolated	0.261111
259_CD3 T cell_Isolated	CD3 T cell_Isolated	0.552101
261_CD3 T cell_Isolated	CD3 T cell_Isolated	0.680909
270_CD3 T cell_Isolated	CD3 T cell_Isolated	0.521059
276_CD3 T cell_Isolated	CD3 T cell_Isolated	0.441871
28_CD3 T cell_Isolated	CD3 T cell_Isolated	0.328228
283_CD3 T cell_Isolated	CD3 T cell_Isolated	0.543164
284_CD3 T cell_Isolated	CD3 T cell_Isolated	0.585401
3_CD3 T cell_Isolated	CD3 T cell_Isolated
33_CD3 T cell_Isolated	CD3 T cell_Isolated	0.679251
40_CD3 T cell_Isolated	CD3 T cell_Isolated	0.546875
43_CD3 T cell_Isolated	CD3 T cell_Isolated	0.706185
46_CD3 T cell_Isolated	CD3 T cell_Isolated	0.47382
47_CD3 T cell_Isolated	CD3 T cell_Isolated
50_CD3 T cell_Isolated	CD3 T cell_Isolated	0.588998
56_CD3 T cell_Isolated	CD3 T cell_Isolated	0.425574
57_CD3 T cell_Isolated	CD3 T cell_Isolated
58_CD3 T cell_Isolated	CD3 T cell_Isolated	0.464945
64_CD3 T cell_Isolated	CD3 T cell_Isolated	0.655741
67_CD3 T cell_Isolated	CD3 T cell_Isolated	0.779985
70_CD3 T cell_Isolated	CD3 T cell_Isolated	0.69969
73_CD3 T cell_Isolated	CD3 T cell_Isolated	0.680209
75_CD3 T cell_Isolated	CD3 T cell_Isolated	0.585906
77_CD3 T cell_Isolated	CD3 T cell_Isolated	0.230758
82_CD3 T cell_Isolated	CD3 T cell_Isolated	0.677791
83_CD3 T cell_Isolated	CD3 T cell_Isolated	0.746242
84_CD3 T cell_Isolated	CD3 T cell_Isolated	0.53218
90-13787-A_CD3 T cell_Isolated	CD3 T cell_Isolated	0.170088
90-21775-1C_CD3 T cell_Isolated	CD3 T cell_Isolated	0.0346192
90-526-2M_CD3 T cell_Isolated	CD3 T cell_Isolated	0.0311041
90-8392-1A_CD3 T cell_Isolated	CD3 T cell_Isolated	0.497419
91-19553-2A_CD3 T cell_Isolated	CD3 T cell_Isolated	0.0802077
91-21790-2D_CD3 T cell_Isolated	CD3 T cell_Isolated	0.0722876
91-4045-F_CD3 T cell_Isolated	CD3 T cell_Isolated	0.15226
92-10570-2E_CD3 T cell_Isolated	CD3 T cell_Isolated	0.258394
92-16604-B_CD3 T cell_Isolated	CD3 T cell_Isolated	0.323731
92-20731-A_CD3 T cell_Isolated	CD3 T cell_Isolated	0.657905
92-28299-1B_CD3 T cell_Isolated	CD3 T cell_Isolated	0.0877301
93-15874-A_CD3 T cell_Isolated	CD3 T cell_Isolated	0.169491
93-21557-1A_CD3 T cell_Isolated	CD3 T cell_Isolated	0.273962
93-24333-1B_CD3 T cell_Isolated	CD3 T cell_Isolated	0.206685
93-9531-1A_CD3 T cell_Isolated	CD3 T cell_Isolated	0.199737
94_CD3 T cell_Isolated	CD3 T cell_Isolated	0.633165
94-6524-1F_CD3 T cell_Isolated	CD3 T cell_Isolated	0.555659
94-7523-1B_CD3 T cell_Isolated	CD3 T cell_Isolated	0.133282
95-12547-3A_CD3 T cell_Isolated	CD3 T cell_Isolated	0.319145
96-14307-G_CD3 T cell_Isolated	CD3 T cell_Isolated	0.128122
96-17407-C_CD3 T cell_Isolated	CD3 T cell_Isolated	0.0863335
96-9792-1I_CD3 T cell_Isolated	CD3 T cell_Isolated	0.582347
97-11719-4D_CD3 T cell_Isolated	CD3 T cell_Isolated	0.199345
97-15244-1H_CD3 T cell_Isolated	CD3 T cell_Isolated	0.153434
97-17471-1D_CD3 T cell_Isolated	CD3 T cell_Isolated	0.0100996
97-19088-2K_CD3 T cell_Isolated	CD3 T cell_Isolated	0.0155063
98-10384-2E_CD3 T cell_Isolated	CD3 T cell_Isolated	0.0190109
98-22711-1F_CD3 T cell_Isolated	CD3 T cell_Isolated	0.0169494
98-9915-4O/N_CD3 T cell_Isolated	CD3 T cell_Isolated	0.24369
99-23192-1B_CD3 T cell_Isolated	CD3 T cell_Isolated	0.0771546
99-3530-2D_CD3 T cell_Isolated	CD3 T cell_Isolated	0.268675
99-6921-F_CD3 T cell_Isolated	CD3 T cell_Isolated	0.27892
Apr-64_CD3 T cell_Isolated	CD3 T cell_Isolated	0.328428
JP-TMA2-1_scene01_CD3 T cell_Isolated	CD3 T cell_Isolated	0.04164
JP-TMA2-1_scene02_CD3 T cell_Isolated	CD3 T cell_Isolated	0.021093
JP-TMA2-1_scene03_CD3 T cell_Isolated	CD3 T cell_Isolated	0.00970156
JP-TMA2-1_scene04_CD3 T cell_Isolated	CD3 T cell_Isolated	0.111132
JP-TMA2-1_scene05_CD3 T cell_Isolated	CD3 T cell_Isolated	0.0273978
JP-TMA2-1_scene06_CD3 T cell_Isolated	CD3 T cell_Isolated	0.133965
JP-TMA2-1_scene07_CD3 T cell_Isolated	CD3 T cell_Isolated	0.210907
JP-TMA2-1_scene09_CD3 T cell_Isolated	CD3 T cell_Isolated	0.0252801
JP-TMA2-1_scene10_CD3 T cell_Isolated	CD3 T cell_Isolated	0.0226681
JP-TMA2-1_scene11_CD3 T cell_Isolated	CD3 T cell_Isolated	0.310747
JP-TMA2-1_scene12_CD3 T cell_Isolated	CD3 T cell_Isolated	0.331438
JP-TMA2-1_scene13_CD3 T cell_Isolated	CD3 T cell_Isolated	0.0622125
JP-TMA2-1_scene14_CD3 T cell_Isolated	CD3 T cell_Isolated	0.0160155
JP-TMA2-1_scene15_CD3 T cell_Isolated	CD3 T cell_Isolated	0.492361
JP-TMA2-1_scene17_CD3 T cell_Isolated	CD3 T cell_Isolated	0.245765
JP-TMA2-1_scene18_CD3 T cell_Isolated	CD3 T cell_Isolated	0.178732
JP-TMA2-1_scene19_CD3 T cell_Isolated	CD3 T cell_Isolated	0.281863
JP-TMA2-1_scene20_CD3 T cell_Isolated	CD3 T cell_Isolated	0.0137232
JP-TMA2-1_scene21_CD3 T cell_Isolated	CD3 T cell_Isolated	0.166282
JP-TMA2-1_scene22_CD3 T cell_Isolated	CD3 T cell_Isolated	0.138053
JP-TMA2-1_scene23_CD3 T cell_Isolated	CD3 T cell_Isolated	0.0102818
JP-TMA2-1_scene24_CD3 T cell_Isolated	CD3 T cell_Isolated	0.233127
JP-TMA2-1_scene25_CD3 T cell_Isolated	CD3 T cell_Isolated	0.0574802
JP-TMA2-1_scene26_CD3 T cell_Isolated	CD3 T cell_Isolated	0.0699463
JP-TMA2-1_scene28_CD3 T cell_Isolated	CD3 T cell_Isolated	0.301849
JP-TMA2-1_scene29_CD3 T cell_Isolated	CD3 T cell_Isolated	0.249247
JP-TMA2-1_scene30_CD3 T cell_Isolated	CD3 T cell_Isolated	0.0438696
JP-TMA2-1_scene31_CD3 T cell_Isolated	CD3 T cell_Isolated	0.174794
JP-TMA2-1_scene32_CD3 T cell_Isolated	CD3 T cell_Isolated	0.499874
JP-TMA2-1_scene33_CD3 T cell_Isolated	CD3 T cell_Isolated	0.00899512
JP-TMA2-1_scene34_CD3 T cell_Isolated	CD3 T cell_Isolated	0.454465
JP-TMA2-1_scene35_CD3 T cell_Isolated	CD3 T cell_Isolated	0.361091
JP-TMA2-1_scene36_CD3 T cell_Isolated	CD3 T cell_Isolated	0.0222046
JP-TMA2-1_scene37_CD3 T cell_Isolated	CD3 T cell_Isolated	0.671413
JP-TMA2-1_scene38_CD3 T cell_Isolated	CD3 T cell_Isolated	0.112523
JP-TMA2-1_scene39_CD3 T cell_Isolated	CD3 T cell_Isolated	0.30925
JP-TMA2-1_scene40_CD3 T cell_Isolated	CD3 T cell_Isolated	0.587274
JP-TMA2-1_scene41_CD3 T cell_Isolated	CD3 T cell_Isolated	0.360797
JP-TMA2-1_scene42_CD3 T cell_Isolated	CD3 T cell_Isolated	0.204071
M1_CD3 T cell_Isolated	CD3 T cell_Isolated	0.857833
M10_CD3 T cell_Isolated	CD3 T cell_Isolated	0.793885
M11_CD3 T cell_Isolated	CD3 T cell_Isolated	0.749229
M12_CD3 T cell_Isolated	CD3 T cell_Isolated	0.880169
M13_CD3 T cell_Isolated	CD3 T cell_Isolated	0.897117
M14_CD3 T cell_Isolated	CD3 T cell_Isolated	0.785261
M16_CD3 T cell_Isolated	CD3 T cell_Isolated	0.759417
M17_CD3 T cell_Isolated	CD3 T cell_Isolated	0.837221
M18_CD3 T cell_Isolated	CD3 T cell_Isolated	0.506527
M2_CD3 T cell_Isolated	CD3 T cell_Isolated	0.898627
M20_CD3 T cell_Isolated	CD3 T cell_Isolated	0.755744
M23_CD3 T cell_Isolated	CD3 T cell_Isolated	0.617854
M25_CD3 T cell_Isolated	CD3 T cell_Isolated	0.420635
M27_CD3 T cell_Isolated	CD3 T cell_Isolated	0.571082
M28_CD3 T cell_Isolated	CD3 T cell_Isolated	0.364617
M29_CD3 T cell_Isolated	CD3 T cell_Isolated	0.788467
M3_CD3 T cell_Isolated	CD3 T cell_Isolated	0.90928
M30_CD3 T cell_Isolated	CD3 T cell_Isolated	0.438283
M32_CD3 T cell_Isolated	CD3 T cell_Isolated	0.787503
M33_CD3 T cell_Isolated	CD3 T cell_Isolated	0.563592
M34_CD3 T cell_Isolated	CD3 T cell_Isolated	0.572365
M35_CD3 T cell_Isolated	CD3 T cell_Isolated	0.69568
M36_CD3 T cell_Isolated	CD3 T cell_Isolated	0.695975
M37_CD3 T cell_Isolated	CD3 T cell_Isolated	0.806439
M38_CD3 T cell_Isolated	CD3 T cell_Isolated	0.497428
M39_CD3 T cell_Isolated	CD3 T cell_Isolated	0.721647
M4_CD3 T cell_Isolated	CD3 T cell_Isolated	0.857154
M40_CD3 T cell_Isolated	CD3 T cell_Isolated	0.682423
M41_CD3 T cell_Isolated	CD3 T cell_Isolated	0.734815
M5_CD3 T cell_Isolated	CD3 T cell_Isolated	0.807699
M6_CD3 T cell_Isolated	CD3 T cell_Isolated	0.821806
M9_CD3 T cell_Isolated	CD3 T cell_Isolated	0.864795
S97-19800-C_CD3 T cell_Isolated	CD3 T cell_Isolated	0.045174
S99-18421-D_CD3 T cell_Isolated	CD3 T cell_Isolated	0.0500606
Z1_CD3 T cell_Isolated	CD3 T cell_Isolated
Z12_CD3 T cell_Isolated	CD3 T cell_Isolated	0.780064
Z13_CD3 T cell_Isolated	CD3 T cell_Isolated	0.607308
Z19_CD3 T cell_Isolated	CD3 T cell_Isolated	0.741238
Z2_CD3 T cell_Isolated	CD3 T cell_Isolated
Z21_CD3 T cell_Isolated	CD3 T cell_Isolated	0.581731
Z22_CD3 T cell_Isolated	CD3 T cell_Isolated	0.647452
Z25_CD3 T cell_Isolated	CD3 T cell_Isolated	0.617353
Z26_CD3 T cell_Isolated	CD3 T cell_Isolated
Z27_CD3 T cell_Isolated	CD3 T cell_Isolated	0.729122
Z28_CD3 T cell_Isolated	CD3 T cell_Isolated	0.715275
Z29_CD3 T cell_Isolated	CD3 T cell_Isolated	0.300154
Z30_CD3 T cell_Isolated	CD3 T cell_Isolated	0.405908
Z31_CD3 T cell_Isolated	CD3 T cell_Isolated	0.700399
Z32_CD3 T cell_Isolated	CD3 T cell_Isolated	0.288873
Z33_CD3 T cell_Isolated	CD3 T cell_Isolated	0.716271
Z35_CD3 T cell_Isolated	CD3 T cell_Isolated	0.854797
Z39_CD3 T cell_Isolated	CD3 T cell_Isolated	0.601377
Z40_CD3 T cell_Isolated	CD3 T cell_Isolated	0.583004
Z43_CD3 T cell_Isolated	CD3 T cell_Isolated
Z44_CD3 T cell_Isolated	CD3 T cell_Isolated	0.543707
Z46_CD3 T cell_Isolated	CD3 T cell_Isolated	0.565488
Z47_CD3 T cell_Isolated	CD3 T cell_Isolated	0.690503
Z48_CD3 T cell_Isolated	CD3 T cell_Isolated	0.835263
Z49_CD3 T cell_Isolated	CD3 T cell_Isolated	0.667326
Z50_CD3 T cell_Isolated	CD3 T cell_Isolated
Z51_CD3 T cell_Isolated	CD3 T cell_Isolated	0.682225
Z52_CD3 T cell_Isolated	CD3 T cell_Isolated	0.756318
Z54_CD3 T cell_Isolated	CD3 T cell_Isolated	0.704824
Z55_CD3 T cell_Isolated	CD3 T cell_Isolated	0.641449
Z56_CD3 T cell_Isolated	CD3 T cell_Isolated	0.749749
Z57_CD3 T cell_Isolated	CD3 T cell_Isolated	0.681571
Z59_CD3 T cell_Isolated	CD3 T cell_Isolated	0.858007
Z6_CD3 T cell_Isolated	CD3 T cell_Isolated	0.562361
Z60_CD3 T cell_Isolated	CD3 T cell_Isolated	0.81384
Z61_CD3 T cell_Isolated	CD3 T cell_Isolated	0.184211
Z62_CD3 T cell_Isolated	CD3 T cell_Isolated	0.678204
Z65_CD3 T cell_Isolated	CD3 T cell_Isolated
Z66_CD3 T cell_Isolated	CD3 T cell_Isolated	0.52529
Z69_CD3 T cell_Isolated	CD3 T cell_Isolated	0.549599
Z70_CD3 T cell_Isolated	CD3 T cell_Isolated	0.631269
Z72_CD3 T cell_Isolated	CD3 T cell_Isolated	0.751383
Z8_CD3 T cell_Isolated	CD3 T cell_Isolated	0.697256
Z9_CD3 T cell_Isolated	CD3 T cell_Isolated	0.737362
00-13520-8C_CD3 T cell_Clustered	CD3 T cell_Clustered	0.010762
01-16333-3D_CD3 T cell_Clustered	CD3 T cell_Clustered	0.203843
01-20792-3H_CD3 T cell_Clustered	CD3 T cell_Clustered	0.193988
01-22975-1E_CD3 T cell_Clustered	CD3 T cell_Clustered	0.217763
02-9184-3G_CD3 T cell_Clustered	CD3 T cell_Clustered	0.204792
107_CD3 T cell_Clustered	CD3 T cell_Clustered	0.332831
11_CD3 T cell_Clustered	CD3 T cell_Clustered	0.415765
116_CD3 T cell_Clustered	CD3 T cell_Clustered	0.490789
134_CD3 T cell_Clustered	CD3 T cell_Clustered	0.215734
137_CD3 T cell_Clustered	CD3 T cell_Clustered	0.164046
14_CD3 T cell_Clustered	CD3 T cell_Clustered	0.220406
144_CD3 T cell_Clustered	CD3 T cell_Clustered	0.508508
145_CD3 T cell_Clustered	CD3 T cell_Clustered	0.174386
148_CD3 T cell_Clustered	CD3 T cell_Clustered	0.317127
15_CD3 T cell_Clustered	CD3 T cell_Clustered	0.472478
151_CD3 T cell_Clustered	CD3 T cell_Clustered	0.335752
155_CD3 T cell_Clustered	CD3 T cell_Clustered	0.376632
165_CD3 T cell_Clustered	CD3 T cell_Clustered	0.439048
179_CD3 T cell_Clustered	CD3 T cell_Clustered	0.36233
180_CD3 T cell_Clustered	CD3 T cell_Clustered	0.096875
183_CD3 T cell_Clustered	CD3 T cell_Clustered	0.115779
184_CD3 T cell_Clustered	CD3 T cell_Clustered	0.599155
186_CD3 T cell_Clustered	CD3 T cell_Clustered	0.594643
190_CD3 T cell_Clustered	CD3 T cell_Clustered	0.322934
193_CD3 T cell_Clustered	CD3 T cell_Clustered	0.122558
217_CD3 T cell_Clustered	CD3 T cell_Clustered	0.205621
224_CD3 T cell_Clustered	CD3 T cell_Clustered	0.364589
242_CD3 T cell_Clustered	CD3 T cell_Clustered	0.0893868
261_CD3 T cell_Clustered	CD3 T cell_Clustered	0.450307
270_CD3 T cell_Clustered	CD3 T cell_Clustered	0.215017
33_CD3 T cell_Clustered	CD3 T cell_Clustered	0.400449
43_CD3 T cell_Clustered	CD3 T cell_Clustered	0.112519
58_CD3 T cell_Clustered	CD3 T cell_Clustered	0.119395
64_CD3 T cell_Clustered	CD3 T cell_Clustered	0.291975
67_CD3 T cell_Clustered	CD3 T cell_Clustered	0.53952
70_CD3 T cell_Clustered	CD3 T cell_Clustered	0.40262
75_CD3 T cell_Clustered	CD3 T cell_Clustered	0.554656
82_CD3 T cell_Clustered	CD3 T cell_Clustered	0.352822
83_CD3 T cell_Clustered	CD3 T cell_Clustered	0.493215
90-13787-A_CD3 T cell_Clustered	CD3 T cell_Clustered	0.0459102
90-8392-1A_CD3 T cell_Clustered	CD3 T cell_Clustered	0.150822
91-4045-F_CD3 T cell_Clustered	CD3 T cell_Clustered	0.00543565
92-10570-2E_CD3 T cell_Clustered	CD3 T cell_Clustered	0.0620829
92-16604-B_CD3 T cell_Clustered	CD3 T cell_Clustered	0.100938
92-20731-A_CD3 T cell_Clustered	CD3 T cell_Clustered	0.189222
92-28299-1B_CD3 T cell_Clustered	CD3 T cell_Clustered	0.0181871
93-15874-A_CD3 T cell_Clustered	CD3 T cell_Clustered	0.0132107
93-21557-1A_CD3 T cell_Clustered	CD3 T cell_Clustered	0.106329
93-24333-1B_CD3 T cell_Clustered	CD3 T cell_Clustered	0.20255
93-9531-1A_CD3 T cell_Clustered	CD3 T cell_Clustered	0.0544823
94-6524-1F_CD3 T cell_Clustered	CD3 T cell_Clustered	0.4024
94-7523-1B_CD3 T cell_Clustered	CD3 T cell_Clustered	0.00924307
95-12547-3A_CD3 T cell_Clustered	CD3 T cell_Clustered	0.0953216
96-17407-C_CD3 T cell_Clustered	CD3 T cell_Clustered	0.0543336
96-9792-1I_CD3 T cell_Clustered	CD3 T cell_Clustered	0.194591
97-11719-4D_CD3 T cell_Clustered	CD3 T cell_Clustered	0.0584705
97-15244-1H_CD3 T cell_Clustered	CD3 T cell_Clustered	0.10516
98-9915-4O/N_CD3 T cell_Clustered	CD3 T cell_Clustered	0.105159
99-23192-1B_CD3 T cell_Clustered	CD3 T cell_Clustered	0.0177782
99-3530-2D_CD3 T cell_Clustered	CD3 T cell_Clustered	0.25509
Apr-64_CD3 T cell_Clustered	CD3 T cell_Clustered	0.0523683
JP-TMA2-1_scene06_CD3 T cell_Clustered	CD3 T cell_Clustered	0.00968467
JP-TMA2-1_scene07_CD3 T cell_Clustered	CD3 T cell_Clustered	0.0717025
JP-TMA2-1_scene11_CD3 T cell_Clustered	CD3 T cell_Clustered	0.0356658
JP-TMA2-1_scene12_CD3 T cell_Clustered	CD3 T cell_Clustered	0.0795089
JP-TMA2-1_scene13_CD3 T cell_Clustered	CD3 T cell_Clustered	0.00919283
JP-TMA2-1_scene15_CD3 T cell_Clustered	CD3 T cell_Clustered	0.195833
JP-TMA2-1_scene17_CD3 T cell_Clustered	CD3 T cell_Clustered	0.124697
JP-TMA2-1_scene18_CD3 T cell_Clustered	CD3 T cell_Clustered	0.00550643
JP-TMA2-1_scene19_CD3 T cell_Clustered	CD3 T cell_Clustered	0.03527
JP-TMA2-1_scene21_CD3 T cell_Clustered	CD3 T cell_Clustered	0.0505108
JP-TMA2-1_scene22_CD3 T cell_Clustered	CD3 T cell_Clustered	0.0309436
JP-TMA2-1_scene24_CD3 T cell_Clustered	CD3 T cell_Clustered	0.0428215
JP-TMA2-1_scene25_CD3 T cell_Clustered	CD3 T cell_Clustered	0.00553691
JP-TMA2-1_scene26_CD3 T cell_Clustered	CD3 T cell_Clustered	0.0161021
JP-TMA2-1_scene28_CD3 T cell_Clustered	CD3 T cell_Clustered	0.164806
JP-TMA2-1_scene31_CD3 T cell_Clustered	CD3 T cell_Clustered	0.0606752
JP-TMA2-1_scene32_CD3 T cell_Clustered	CD3 T cell_Clustered	0.184465
JP-TMA2-1_scene34_CD3 T cell_Clustered	CD3 T cell_Clustered	0.210503
JP-TMA2-1_scene35_CD3 T cell_Clustered	CD3 T cell_Clustered	0.166764
JP-TMA2-1_scene37_CD3 T cell_Clustered	CD3 T cell_Clustered	0.236029
JP-TMA2-1_scene39_CD3 T cell_Clustered	CD3 T cell_Clustered	0.233582
JP-TMA2-1_scene40_CD3 T cell_Clustered	CD3 T cell_Clustered	0.300288
JP-TMA2-1_scene41_CD3 T cell_Clustered	CD3 T cell_Clustered	0.0938142
M1_CD3 T cell_Clustered	CD3 T cell_Clustered	0.559861
M10_CD3 T cell_Clustered	CD3 T cell_Clustered	0.143008
M12_CD3 T cell_Clustered	CD3 T cell_Clustered	0.582732
M13_CD3 T cell_Clustered	CD3 T cell_Clustered	0.852012
M14_CD3 T cell_Clustered	CD3 T cell_Clustered	0.198809
M16_CD3 T cell_Clustered	CD3 T cell_Clustered	0.859987
M17_CD3 T cell_Clustered	CD3 T cell_Clustered	0.762067
M2_CD3 T cell_Clustered	CD3 T cell_Clustered	0.655599
M20_CD3 T cell_Clustered	CD3 T cell_Clustered	0.15646
M23_CD3 T cell_Clustered	CD3 T cell_Clustered	0.210029
M28_CD3 T cell_Clustered	CD3 T cell_Clustered	0.637936
M29_CD3 T cell_Clustered	CD3 T cell_Clustered	0.495073
M3_CD3 T cell_Clustered	CD3 T cell_Clustered	0.886593
M30_CD3 T cell_Clustered	CD3 T cell_Clustered	0.850241
M32_CD3 T cell_Clustered	CD3 T cell_Clustered	0.293985
M35_CD3 T cell_Clustered	CD3 T cell_Clustered	0.775397
M36_CD3 T cell_Clustered	CD3 T cell_Clustered	0.124113
M37_CD3 T cell_Clustered	CD3 T cell_Clustered	0.530586
M39_CD3 T cell_Clustered	CD3 T cell_Clustered	0.188879
M4_CD3 T cell_Clustered	CD3 T cell_Clustered	0.577877
M40_CD3 T cell_Clustered	CD3 T cell_Clustered	0.452101
M41_CD3 T cell_Clustered	CD3 T cell_Clustered	0.267264
M5_CD3 T cell_Clustered	CD3 T cell_Clustered	0.790876
M6_CD3 T cell_Clustered	CD3 T cell_Clustered	0.861627
M9_CD3 T cell_Clustered	CD3 T cell_Clustered	0.611899
Z12_CD3 T cell_Clustered	CD3 T cell_Clustered	0.388354
Z13_CD3 T cell_Clustered	CD3 T cell_Clustered	0.139083
Z19_CD3 T cell_Clustered	CD3 T cell_Clustered	0.69936
Z21_CD3 T cell_Clustered	CD3 T cell_Clustered	0.19425
Z22_CD3 T cell_Clustered	CD3 T cell_Clustered	0.592205
Z25_CD3 T cell_Clustered	CD3 T cell_Clustered	0.483064
Z27_CD3 T cell_Clustered	CD3 T cell_Clustered	0.659761
Z28_CD3 T cell_Clustered	CD3 T cell_Clustered	0.723265
Z31_CD3 T cell_Clustered	CD3 T cell_Clustered	0.2906
Z33_CD3 T cell_Clustered	CD3 T cell_Clustered	0.705878
Z35_CD3 T cell_Clustered	CD3 T cell_Clustered	0.415671
Z40_CD3 T cell_Clustered	CD3 T cell_Clustered	0.487246
Z47_CD3 T cell_Clustered	CD3 T cell_Clustered	0.60166
Z48_CD3 T cell_Clustered	CD3 T cell_Clustered	0.767054
Z49_CD3 T cell_Clustered	CD3 T cell_Clustered	0.439197
Z52_CD3 T cell_Clustered	CD3 T cell_Clustered	0.723428
Z56_CD3 T cell_Clustered	CD3 T cell_Clustered	0.313161
Z57_CD3 T cell_Clustered	CD3 T cell_Clustered	0.521311
Z59_CD3 T cell_Clustered	CD3 T cell_Clustered	0.758103
Z6_CD3 T cell_Clustered	CD3 T cell_Clustered	0.45917
Z60_CD3 T cell_Clustered	CD3 T cell_Clustered	0.67909
Z66_CD3 T cell_Clustered	CD3 T cell_Clustered	0.748793
Z72_CD3 T cell_Clustered	CD3 T cell_Clustered	0.402677
Z8_CD3 T cell_Clustered	CD3 T cell_Clustered	0.385307
Z9_CD3 T cell_Clustered	CD3 T cell_Clustered	0.439225
00-13520-8C_CD3 T cell_All	CD3 T cell_All	0.0377097
00-18339-2E_CD3 T cell_All	CD3 T cell_All	0.0113611
00-25691-4E_CD3 T cell_All	CD3 T cell_All	0.0375186
00-8939-2D_CD3 T cell_All	CD3 T cell_All	0.00696543
01-16333-3D_CD3 T cell_All	CD3 T cell_All	0.264303
01-20792-3H_CD3 T cell_All	CD3 T cell_All	0.0775728
01-22975-1E_CD3 T cell_All	CD3 T cell_All	0.305366
01-24001-1O_CD3 T cell_All	CD3 T cell_All	0.0139076
01-5730-4A_CD3 T cell_All	CD3 T cell_All	0.0385985
02-5218-4K_CD3 T cell_All	CD3 T cell_All	0.046206
02-9184-3G_CD3 T cell_All	CD3 T cell_All	0.310138
05-15168-7B_CD3 T cell_All	CD3 T cell_All	0.161696
1_CD3 T cell_All	CD3 T cell_All	0.507372
100_CD3 T cell_All	CD3 T cell_All	0.180221
106_CD3 T cell_All	CD3 T cell_All	0.530264
107_CD3 T cell_All	CD3 T cell_All	0.594263
11_CD3 T cell_All	CD3 T cell_All	0.566937
110_CD3 T cell_All	CD3 T cell_All	0.319635
115_CD3 T cell_All	CD3 T cell_All	0.649283
116_CD3 T cell_All	CD3 T cell_All	0.589661
12_CD3 T cell_All	CD3 T cell_All	0.58476
121_CD3 T cell_All	CD3 T cell_All	0.355556
125_CD3 T cell_All	CD3 T cell_All	0.296503
133_CD3 T cell_All	CD3 T cell_All	0.448407
134_CD3 T cell_All	CD3 T cell_All	0.383859
136_CD3 T cell_All	CD3 T cell_All	0.524815
137_CD3 T cell_All	CD3 T cell_All	0.38889
14_CD3 T cell_All	CD3 T cell_All	0.445706
144_CD3 T cell_All	CD3 T cell_All	0.588379
145_CD3 T cell_All	CD3 T cell_All	0.399555
148_CD3 T cell_All	CD3 T cell_All	0.484289
15_CD3 T cell_All	CD3 T cell_All	0.603004
151_CD3 T cell_All	CD3 T cell_All	0.546369
155_CD3 T cell_All	CD3 T cell_All	0.431111
157_CD3 T cell_All	CD3 T cell_All	0.121848
159_CD3 T cell_All	CD3 T cell_All	0.316654
160_CD3 T cell_All	CD3 T cell_All
161_CD3 T cell_All	CD3 T cell_All	0.525463
163_CD3 T cell_All	CD3 T cell_All	0.279345
165_CD3 T cell_All	CD3 T cell_All	0.52381
168_CD3 T cell_All	CD3 T cell_All	0.41638
178_CD3 T cell_All	CD3 T cell_All	0.0370363
179_CD3 T cell_All	CD3 T cell_All	0.544072
180_CD3 T cell_All	CD3 T cell_All	0.23445
183_CD3 T cell_All	CD3 T cell_All	0.115792
184_CD3 T cell_All	CD3 T cell_All	0.667195
186_CD3 T cell_All	CD3 T cell_All	0.696803
190_CD3 T cell_All	CD3 T cell_All	0.477201
191_CD3 T cell_All	CD3 T cell_All	0.594078
192_CD3 T cell_All	CD3 T cell_All
193_CD3 T cell_All	CD3 T cell_All	0.372503
196_CD3 T cell_All	CD3 T cell_All	0.386017
198_CD3 T cell_All	CD3 T cell_All	0.479216
2_CD3 T cell_All	CD3 T cell_All	0.390439
200_CD3 T cell_All	CD3 T cell_All	0.564025
201_CD3 T cell_All	CD3 T cell_All	0.479167
206_CD3 T cell_All	CD3 T cell_All	0.625093
21_CD3 T cell_All	CD3 T cell_All	0.544654
211_CD3 T cell_All	CD3 T cell_All	0.380622
216_CD3 T cell_All	CD3 T cell_All	0.584167
217_CD3 T cell_All	CD3 T cell_All	0.406524
222_CD3 T cell_All	CD3 T cell_All	0.38603
224_CD3 T cell_All	CD3 T cell_All	0.439455
227_CD3 T cell_All	CD3 T cell_All	0.270322
23_CD3 T cell_All	CD3 T cell_All	0.569754
230_CD3 T cell_All	CD3 T cell_All	0.592593
233_CD3 T cell_All	CD3 T cell_All	0.517899
237_CD3 T cell_All	CD3 T cell_All	0.186508
238_CD3 T cell_All	CD3 T cell_All	0.579694
242_CD3 T cell_All	CD3 T cell_All	0.325849
245_CD3 T cell_All	CD3 T cell_All	0.577486
252_CD3 T cell_All	CD3 T cell_All	0.250156
257_CD3 T cell_All	CD3 T cell_All	0.261111
259_CD3 T cell_All	CD3 T cell_All	0.552101
261_CD3 T cell_All	CD3 T cell_All	0.565608
270_CD3 T cell_All	CD3 T cell_All	0.368038
276_CD3 T cell_All	CD3 T cell_All	0.441871
28_CD3 T cell_All	CD3 T cell_All	0.328228
283_CD3 T cell_All	CD3 T cell_All	0.543164
284_CD3 T cell_All	CD3 T cell_All	0.585401
3_CD3 T cell_All	CD3 T cell_All
33_CD3 T cell_All	CD3 T cell_All	0.53985
40_CD3 T cell_All	CD3 T cell_All	0.546875
43_CD3 T cell_All	CD3 T cell_All	0.409352
46_CD3 T cell_All	CD3 T cell_All	0.47382
47_CD3 T cell_All	CD3 T cell_All
50_CD3 T cell_All	CD3 T cell_All	0.588998
56_CD3 T cell_All	CD3 T cell_All	0.425574
57_CD3 T cell_All	CD3 T cell_All
58_CD3 T cell_All	CD3 T cell_All	0.29217
64_CD3 T cell_All	CD3 T cell_All	0.473858
67_CD3 T cell_All	CD3 T cell_All	0.659752
70_CD3 T cell_All	CD3 T cell_All	0.551155
73_CD3 T cell_All	CD3 T cell_All	0.680209
75_CD3 T cell_All	CD3 T cell_All	0.570281
77_CD3 T cell_All	CD3 T cell_All	0.230758
82_CD3 T cell_All	CD3 T cell_All	0.515306
83_CD3 T cell_All	CD3 T cell_All	0.619738
84_CD3 T cell_All	CD3 T cell_All	0.53218
90-13787-A_CD3 T cell_All	CD3 T cell_All	0.107999
90-21775-1C_CD3 T cell_All	CD3 T cell_All	0.0346192
90-526-2M_CD3 T cell_All	CD3 T cell_All	0.0311041
90-8392-1A_CD3 T cell_All	CD3 T cell_All	0.32412
91-19553-2A_CD3 T cell_All	CD3 T cell_All	0.0802077
91-21790-2D_CD3 T cell_All	CD3 T cell_All	0.0722876
91-4045-F_CD3 T cell_All	CD3 T cell_All	0.0788476
92-10570-2E_CD3 T cell_All	CD3 T cell_All	0.160238
92-16604-B_CD3 T cell_All	CD3 T cell_All	0.224911
92-20731-A_CD3 T cell_All	CD3 T cell_All	0.423563
92-28299-1B_CD3 T cell_All	CD3 T cell_All	0.0608916
93-15874-A_CD3 T cell_All	CD3 T cell_All	0.133612
93-21557-1A_CD3 T cell_All	CD3 T cell_All	0.190145
93-24333-1B_CD3 T cell_All	CD3 T cell_All	0.205034
93-9531-1A_CD3 T cell_All	CD3 T cell_All	0.12711
94_CD3 T cell_All	CD3 T cell_All	0.633165
94-6524-1F_CD3 T cell_All	CD3 T cell_All	0.479029
94-7523-1B_CD3 T cell_All	CD3 T cell_All	0.0712627
95-12547-3A_CD3 T cell_All	CD3 T cell_All	0.207233
96-14307-G_CD3 T cell_All	CD3 T cell_All	0.128122
96-17407-C_CD3 T cell_All	CD3 T cell_All	0.0806988
96-9792-1I_CD3 T cell_All	CD3 T cell_All	0.388469
97-11719-4D_CD3 T cell_All	CD3 T cell_All	0.154319
97-15244-1H_CD3 T cell_All	CD3 T cell_All	0.129297
97-17471-1D_CD3 T cell_All	CD3 T cell_All	0.0100996
97-19088-2K_CD3 T cell_All	CD3 T cell_All	0.0155063
98-10384-2E_CD3 T cell_All	CD3 T cell_All	0.0190109
98-22711-1F_CD3 T cell_All	CD3 T cell_All	0.0169494
98-9915-4O/N_CD3 T cell_All	CD3 T cell_All	0.174425
99-23192-1B_CD3 T cell_All	CD3 T cell_All	0.0474664
99-3530-2D_CD3 T cell_All	CD3 T cell_All	0.261882
99-6921-F_CD3 T cell_All	CD3 T cell_All	0.27892
Apr-64_CD3 T cell_All	CD3 T cell_All	0.190398
JP-TMA2-1_scene01_CD3 T cell_All	CD3 T cell_All	0.04164
JP-TMA2-1_scene02_CD3 T cell_All	CD3 T cell_All	0.021093
JP-TMA2-1_scene03_CD3 T cell_All	CD3 T cell_All	0.00970156
JP-TMA2-1_scene04_CD3 T cell_All	CD3 T cell_All	0.111132
JP-TMA2-1_scene05_CD3 T cell_All	CD3 T cell_All	0.0273978
JP-TMA2-1_scene06_CD3 T cell_All	CD3 T cell_All	0.0718248
JP-TMA2-1_scene07_CD3 T cell_All	CD3 T cell_All	0.141305
JP-TMA2-1_scene09_CD3 T cell_All	CD3 T cell_All	0.0252801
JP-TMA2-1_scene10_CD3 T cell_All	CD3 T cell_All	0.0226681
JP-TMA2-1_scene11_CD3 T cell_All	CD3 T cell_All	0.173206
JP-TMA2-1_scene12_CD3 T cell_All	CD3 T cell_All	0.205474
JP-TMA2-1_scene13_CD3 T cell_All	CD3 T cell_All	0.0357027
JP-TMA2-1_scene14_CD3 T cell_All	CD3 T cell_All	0.0160155
JP-TMA2-1_scene15_CD3 T cell_All	CD3 T cell_All	0.344097
JP-TMA2-1_scene17_CD3 T cell_All	CD3 T cell_All	0.185231
JP-TMA2-1_scene18_CD3 T cell_All	CD3 T cell_All	0.0921193
JP-TMA2-1_scene19_CD3 T cell_All	CD3 T cell_All	0.158566
JP-TMA2-1_scene20_CD3 T cell_All	CD3 T cell_All	0.0137232
JP-TMA2-1_scene21_CD3 T cell_All	CD3 T cell_All	0.108396
JP-TMA2-1_scene22_CD3 T cell_All	CD3 T cell_All	0.0844983
JP-TMA2-1_scene23_CD3 T cell_All	CD3 T cell_All	0.0102818
JP-TMA2-1_scene24_CD3 T cell_All	CD3 T cell_All	0.137974
JP-TMA2-1_scene25_CD3 T cell_All	CD3 T cell_All	0.0315086
JP-TMA2-1_scene26_CD3 T cell_All	CD3 T cell_All	0.0430242
JP-TMA2-1_scene28_CD3 T cell_All	CD3 T cell_All	0.233328
JP-TMA2-1_scene29_CD3 T cell_All	CD3 T cell_All	0.249247
JP-TMA2-1_scene30_CD3 T cell_All	CD3 T cell_All	0.0438696
JP-TMA2-1_scene31_CD3 T cell_All	CD3 T cell_All	0.117735
JP-TMA2-1_scene32_CD3 T cell_All	CD3 T cell_All	0.342169
JP-TMA2-1_scene33_CD3 T cell_All	CD3 T cell_All	0.00899512
JP-TMA2-1_scene34_CD3 T cell_All	CD3 T cell_All	0.332484
JP-TMA2-1_scene35_CD3 T cell_All	CD3 T cell_All	0.263928
JP-TMA2-1_scene36_CD3 T cell_All	CD3 T cell_All	0.0222046
JP-TMA2-1_scene37_CD3 T cell_All	CD3 T cell_All	0.453721
JP-TMA2-1_scene38_CD3 T cell_All	CD3 T cell_All	0.112523
JP-TMA2-1_scene39_CD3 T cell_All	CD3 T cell_All	0.271416
JP-TMA2-1_scene40_CD3 T cell_All	CD3 T cell_All	0.443781
JP-TMA2-1_scene41_CD3 T cell_All	CD3 T cell_All	0.227306
JP-TMA2-1_scene42_CD3 T cell_All	CD3 T cell_All	0.204071
M1_CD3 T cell_All	CD3 T cell_All	0.708847
M10_CD3 T cell_All	CD3 T cell_All	0.468446
M11_CD3 T cell_All	CD3 T cell_All	0.749229
M12_CD3 T cell_All	CD3 T cell_All	0.73145
M13_CD3 T cell_All	CD3 T cell_All	0.874564
M14_CD3 T cell_All	CD3 T cell_All	0.492035
M16_CD3 T cell_All	CD3 T cell_All	0.809702
M17_CD3 T cell_All	CD3 T cell_All	0.799644
M18_CD3 T cell_All	CD3 T cell_All	0.506527
M2_CD3 T cell_All	CD3 T cell_All	0.777113
M20_CD3 T cell_All	CD3 T cell_All	0.456102
M23_CD3 T cell_All	CD3 T cell_All	0.413942
M25_CD3 T cell_All	CD3 T cell_All	0.420635
M27_CD3 T cell_All	CD3 T cell_All	0.571082
M28_CD3 T cell_All	CD3 T cell_All	0.501276
M29_CD3 T cell_All	CD3 T cell_All	0.64177
M3_CD3 T cell_All	CD3 T cell_All	0.897937
M30_CD3 T cell_All	CD3 T cell_All	0.644262
M32_CD3 T cell_All	CD3 T cell_All	0.540744
M33_CD3 T cell_All	CD3 T cell_All	0.563592
M34_CD3 T cell_All	CD3 T cell_All	0.572365
M35_CD3 T cell_All	CD3 T cell_All	0.735538
M36_CD3 T cell_All	CD3 T cell_All	0.410044
M37_CD3 T cell_All	CD3 T cell_All	0.668513
M38_CD3 T cell_All	CD3 T cell_All	0.497428
M39_CD3 T cell_All	CD3 T cell_All	0.455263
M4_CD3 T cell_All	CD3 T cell_All	0.717516
M40_CD3 T cell_All	CD3 T cell_All	0.567262
M41_CD3 T cell_All	CD3 T cell_All	0.50104
M5_CD3 T cell_All	CD3 T cell_All	0.799288
M6_CD3 T cell_All	CD3 T cell_All	0.841717
M9_CD3 T cell_All	CD3 T cell_All	0.738347
S97-19800-C_CD3 T cell_All	CD3 T cell_All	0.045174
S99-18421-D_CD3 T cell_All	CD3 T cell_All	0.0500606
Z1_CD3 T cell_All	CD3 T cell_All
Z12_CD3 T cell_All	CD3 T cell_All	0.585587
Z13_CD3 T cell_All	CD3 T cell_All	0.600696
Z19_CD3 T cell_All	CD3 T cell_All	0.723057
Z2_CD3 T cell_All	CD3 T cell_All
Z21_CD3 T cell_All	CD3 T cell_All	0.442985
Z22_CD3 T cell_All	CD3 T cell_All	0.628794
Z25_CD3 T cell_All	CD3 T cell_All	0.573055
Z26_CD3 T cell_All	CD3 T cell_All
Z27_CD3 T cell_All	CD3 T cell_All	0.701394
Z28_CD3 T cell_All	CD3 T cell_All	0.718848
Z29_CD3 T cell_All	CD3 T cell_All	0.300154
Z30_CD3 T cell_All	CD3 T cell_All	0.405908
Z31_CD3 T cell_All	CD3 T cell_All	0.525559
Z32_CD3 T cell_All	CD3 T cell_All	0.288873
Z33_CD3 T cell_All	CD3 T cell_All	0.711074
Z35_CD3 T cell_All	CD3 T cell_All	0.635234
Z39_CD3 T cell_All	CD3 T cell_All	0.601377
Z40_CD3 T cell_All	CD3 T cell_All	0.554712
Z43_CD3 T cell_All	CD3 T cell_All
Z44_CD3 T cell_All	CD3 T cell_All	0.543707
Z46_CD3 T cell_All	CD3 T cell_All	0.565488
Z47_CD3 T cell_All	CD3 T cell_All	0.656722
Z48_CD3 T cell_All	CD3 T cell_All	0.802953
Z49_CD3 T cell_All	CD3 T cell_All	0.59136
Z50_CD3 T cell_All	CD3 T cell_All
Z51_CD3 T cell_All	CD3 T cell_All	0.682225
Z52_CD3 T cell_All	CD3 T cell_All	0.743924
Z54_CD3 T cell_All	CD3 T cell_All	0.704824
Z55_CD3 T cell_All	CD3 T cell_All	0.641449
Z56_CD3 T cell_All	CD3 T cell_All	0.531455
Z57_CD3 T cell_All	CD3 T cell_All	0.618497
Z59_CD3 T cell_All	CD3 T cell_All	0.808055
Z6_CD3 T cell_All	CD3 T cell_All	0.515493
Z60_CD3 T cell_All	CD3 T cell_All	0.746465
Z61_CD3 T cell_All	CD3 T cell_All	0.184211
Z62_CD3 T cell_All	CD3 T cell_All	0.678204
Z65_CD3 T cell_All	CD3 T cell_All
Z66_CD3 T cell_All	CD3 T cell_All	0.563164
Z69_CD3 T cell_All	CD3 T cell_All	0.549599
Z70_CD3 T cell_All	CD3 T cell_All	0.631269
Z72_CD3 T cell_All	CD3 T cell_All	0.57703
Z8_CD3 T cell_All	CD3 T cell_All	0.541281
Z9_CD3 T cell_All	CD3 T cell_All	0.588293

[truncated: 19 more sheets: results_occupancy_FD_OccCancer, 20240917_Patient_Spatial_Metric, TMA_Clinical_Variables.csv, TMA_Survival_Subtype.csv, proteins_by_frame.csv, 20220420_JP-TMAs_IMC-TMAs_MIBI_, ER+IMC_SpatialLDA_byPatient_bym, ER+_IMC_SpatialLDA_byPatient_by, ER+_cycIF_SpatialLDA_byPatient_, ER+cycIF_SpatialLDA_byPatient_b, TNBCIMC_SpatialLDA_byPatient_by, TNBC_IMC_SpatialLDA_byPatient_b, TNBC_cycIF_SpatialLDA_byPatient, TNBCcycIF_SpatialLDA_byPatient_, lial_LeidenClust_Both_6_0.2.csv, helial_LeidenClust_Both_h_8.csv, stromal_LeidenClust_IMC_h_3.csv, tromal_LeidenClust_MIBI_h_3.csv, romal_LeidenClust_cycIF_h_3.csv]
